# Supplementary material for: Comprehensive analysis of 1,771 transcriptomes from 7 tissues enhance genetic and biological interpretations of maize complex traits
Source: G3 (Bethesda). 2025 Jul 22;15(9):jkaf140. doi: 10.1093/g3journal/jkaf140 (PMC12405892; doi:10.1093/g3journal/jkaf140)
Supplement: jkaf140_Supplementary_Data [file jkaf140_supplementary_data.zip]

Archive with 2 entries (2 files):
- Supplemental_Figures_G3-2025-405809.docx
- Supplemental_Tables_G3-2025-405809.xlsx
