# Supplementary material for: Comprehensive analysis of 1,771 transcriptomes from 7 tissues enhance genetic and biological interpretations of maize complex traits
Source: G3 (Bethesda). 2025 Jul 22;15(9):jkaf140. doi: 10.1093/g3journal/jkaf140 (PMC12405892; doi:10.1093/g3journal/jkaf140)
Supplement: jkaf140_Supplementary_Data [file jkaf140_supplementary_data.zip › Supplemental_Tables_G3-2025-405809.xlsx]

## Sheet: Table S1
Supplementary Table S1. Summary of the 298 maize lines analysed in this study
Inbred	State/Country	Pedigree	Subpopulation
282set_33-16	Indiana	Lux Johnson Country white	nss
282set_38-11Goodman-Buckler	Indiana	Outcross in line from 176A	nss
282set_4226	Illinois	Funk 90 Day	nss
282set_4722	Indiana	SA x Ohio yel.	popcorn
282set_A188	Minnesota	[(4-29*64)4-29(4)]	nss
282set_A214NGoodman-Buckler	South Africa	(B68*HtN)B68(Hanson and Gregory)	mixed
282set_A239	Minnesota	A73*A347	nss
282set_A441-5	South Africa	Robyn*Leamming yellow dent	mixed
282set_A554	Minnesota	[(WD*Wf9)WD(2))]	nss
282set_A556	Minnesota	B164-886*A237	nss
282set_A6	Pioneer	Cuban Flint	ts
282set_A619	Minnesota	[(A171*Oh43)Oh43]	nss
282set_A632	Minnesota	[(Mt42*B14)B14(Hanson and Gregory)]	ss
282set_A634	Minnesota	[(Mt42*B14)B14(2)]	ss
282set_A635	Minnesota	ND203xB14(Hanson and Gregory)	ss
282set_A641	Minnesota	ND203*B14	mixed
282set_A654	Minnesota	A116*Wf9	nss
282set_A659	Minnesota	Minnesota Synthetic 3	nss
282set_A661	Minnesota	Minnesota Synthetic AS-A	nss
282set_A679	Minnesota	[(A662*B73) B73(Hanson and Gregory)]	ss
282set_A680	Minnesota	[(A662*B73) B73(Hanson and Gregory)]	ss
282set_A682	Minnesota	[(AS-D*Mo17) Mo17 (2)]	nss
282set_Ab28A	Alabama	GT152*38-11	mixed
282set_B10	Iowa	Iowa Stiff Stalk Synthetic	mixed
282set_B103	Iowa	CIMMYT Pool 41 [Northern Temperate Ranges -1 (NTR-1)]	nss
282set_B104	lowa	BS13(S)C5	mixed
282set_B105	lowa	BSSS®C9	mixed
282set_B109	Iowa	[B73 * BS20(S)C1]B73	ss
282set_B14A	Iowa	Cuzco*B14(8)	ss
282set_B164	Minnesota	Indiana Reid (Pioneer)	mixed
282set_B2	Missouri	Reid Yellow Dent	mixed
282set_B37	Iowa	Iowa Stiff Stalk Synthetic	ss
282set_B46	Iowa	41.2504B*B14(Hanson and Gregory)	mixed
282set_B52	Iowa	Segregating material from a private breeder	nss
282set_B57	Iowa	Midland	nss
282set_B64	Iowa	41.2504B*B14(Hanson and Gregory)	ss
282set_B68	Iowa	41.2504B*B14(Hanson and Gregory)	ss
282set_B73	Iowa	Iowa Stiff Stalk Synthetic C5	ss
282set_B75	Iowa	Iowa Corn Borer Synthetic No. 3 (BSCB3)	nss
282set_B76	Iowa	[(CI.31A*B37)B37]	ss
282set_B77	Iowa	Pioneer Two-Ear composite(BS11)	nss
282set_B79	Iowa	Iowa Two-Ear Synthetic No.1(BSTE)	mixed
282set_B84	Iowa	BS13(S2)C0	ss
282set_C103	Connecticut	Lancaster Surecrop (from Noah Hershey)	nss
282set_C123	Connecticut	C102*C103	nss
282set_C49A	Minnesota	Minn 13	nss
282set_CH701-30	Canada - Harrow	unknown	nss
282set_CH9	Canada - Harrow	Funk’s G176	nss
282set_CI187-2	USDA	Krug	nss
282set_CI21E	USDA	Hy*C.I.21	nss
282set_CI28AGoodman-Buckler	USDA	Recovered Blight Resistance B2	mixed
282set_CI31A	USDA	Midland OP	nss
282set_CI3A	USDA	[(C.I.3*related inbred) C.I.3 (2)]	nss
282set_CI64	USDA	K64*Mo21A	nss
282set_CI66	USDA	L97*K55 (2)	nss
282set_Ci7Goodman-Buckler	USDA	[(L317*33-16)33-16(2)]	nss
282set_Ci90CGoodman-Buckler	USDA	CI90A = L97*M14	mixed
282set_Ci91BGoodman-Buckler	USDA	L97*A71	nss
282set_CM105	Canada-Morden	CMV3xB14(2)	ss
282set_CM37	Unknown	Unknown	nss
282set_CM7	Canada-Morden	W85*CMV3	nss
282set_CML10	Mexico	Pop.21 = Tuxpeño	ts
282set_CML108	Mexico	Pop. 44	ts
282set_CML11	Mexico	Pop. 21	ts
282set_CML14	Mexico	Pop. 21 = Tuxpeño Sequia	ts
282set_CML154Q	Mexico	Pop. 62	ts
282set_CML157Q	Mexico	Pop. 62	ts
282set_CML158Q	Mexico	Pop. 62	ts
282set_CML218	Mexico	EV = Streak resist. source	mixed
282set_CML220	Mexico	EV = Streak resist. source	ts
282set_CML228	Mexico	Suwan-1/SR	ts
282set_CML238	Mexico	LB/SR	ts
282set_CML247	Mexico	Pool 24 (Tuxpeño)	ts
282set_CML254	Mexico	Pop. 21 = Tuxpeño Sequia	ts
282set_CML258	Mexico	Pop. 21	ts
282set_CML261	Mexico	Pop. 21	ts
282set_CML264	Mexico	Pop. 21 (related to CML10, CML11)	ts
282set_CML277	Mexico	Pop. 43 = La Posta (Tux.)	ts
282set_CML281	Mexico	Pop. 43 = La Posta (Tux.)	ts
282set_CML287	Mexico	Pop. 24 = Antigua-Ven. (Tuson/Tux.)	ts
282set_CML311	Mexico	Pop. 500 = Inter. Mat. Wh. Dent Mix	ts
282set_CML314	Mexico	Pop. 600 = Late Mat. Wh. Dent Mix	ts
282set_CML321	Mexico	Pop. 502 = Mex. DK + US	ts
282set_CML322	Mexico	Recyc. US + Mex	ts
282set_CML323	Mexico	Pop. 33 Amar. Subtrop. Mix	mixed
282set_CML328	Mexico	Recycled Lines	mixed
282set_CML331	Mexico	Suwan/Pop.47 * Mp78:518	ts
282set_CML332	Mexico	Suwan/Pop.47 * Mp78:518	ts
282set_CML333	Mexico	Pop. 590	ts
282set_CML341	Mexico	Pop. 43 = La Posta (Tux.)	ts
282set_CML38	Mexico	Pop. 32	ts
282set_CML45	Mexico	Pop. 43 = La Posta (Tux.)	ts
282set_CML5	Mexico	Pop. 21	ts
282set_CML52	Mexico	Pop. 79 = STA ROSA	ts
282set_CML61	Mexico	Pop. 21	ts
282set_CML69	Mexico	Pop. 36 = Cogollero (Caribbean)	ts
282set_CML77	Mexico	Pool 32 = Subtrop. Wh. Mix	mixed
282set_CML91	Mexico	Pop. 42 Northern Temp./German Mix	mixed
282set_CML92	Mexico	Pop. 42 Northern Temp./German Mix	mixed
282set_CMV3	Minnesota	A21*W185	nss
282set_CO106	Canada-Ottawa	University of Wisconsin CR11	nss
282set_CO125	Canada-Ontario	unknown	nss
282set_CO255	Canada-Ottawa	INRA 258	mixed
282set_D940Y	South Africa	BO60W(A166NxB566Y-B560Y)B557Y	mixed
282set_DE1	Delaware B	P3140*P3751	nss
282set_DE811	Delaware	[B68*[B37Ht*(C103*Mp3204 double cross) Selection]]	mixed
282set_E2558W	South Africa	N6*M162W^3	nss
282set_EP1	Spain	Spanish population ‘Lizargarate’	mixed
282set_F2834T	South Africa	Teko Yellow	mixed
282set_F6	Florida	Hastings white Prolific * Florida flint	mixed
282set_F7	France-Peronne	OP Lacaune	mixed
282set_GA209	Georgia	T61*NC37	nss
282set_GT112	Georgia	Multiple cross (includes Whatley, Cuban, Garrick, Creole, and 12% other)	nss
282set_H105W	Indiana	33-16*A632(Hanson and Gregory)	mixed
282set_H49	Indiana	[(Wf9*L97)Wf9]	nss
282set_H84	Indiana	[B37*GE440)Ht Ht	mixed
282set_H91	Indiana	[B37*GE440)B14(4)]Ht Ht	ss
282set_H95	Indiana	Oh43*C.I.90A	nss
282set_H99	Indiana	Illinois Synthetic 60C	nss
282set_Hi27Goodman-Buckler	Hawaii	[CM104(India)*MV source]BC6	mixed
282set_HP301	Indiana	Supergold	popcorn
282set_I137TN	South Africa	Natal Yellow Horsetooth x Teko Yellow	mixed
282set_i1677a	Illinois	[(Bolivia 1035*IL44b)*IL422a]	sweet
282set_I205	Iowa	Iodent	mixed
282set_I29	Iowa	unknown white pearl popcorn; Received from Ashman as I29	popcorn
282set_IA2132Goodman-Buckler	Iowa	[(TSR * 45 ) * 4329 ]	sweet
282set_Ia5125	Iowa	[(IP39*Tendermost)*IP39]	sweet
282set_IDS28	Iowa	Yellow Pearl	popcorn
282set_IDS69	Iowa	South American Popcorn	popcorn
282set_IDS91	Iowa	South American Popcorn	popcorn
282set_Il101	Illinois	Il14 x unknown yellow sweet	sweet
282set_Il14H	Illinois	White Narrow Grain Evergreen	sweet
282set_ILLHy	Unknown	Unknown	nss
282set_K148	Unknown	Unknown	nss
282set_K4	Kansas	Kansas Sunflower	nss
282set_K55	Kansas	Pride of Saline	nss
282set_K64	Kansas	Pride of Saline	nss
282set_Ki11	Thailand	Suwan 1(S)C4-S8-18-7	ts
282set_Ki14	Thailand	Suwan 1(S)C4-S8-19-5	ts
282set_Ki2021	Thailand	DK version of Ki9; Suwan 1(S)C4-S8-16-7	ts
282set_Ki21	Thailand	Pacific 9-S8-45	mixed
282set_Ki43	Thailand	Suwan 3(S)C3-S7-138	ts
282set_Ki44	Thailand	KS 6(S)C2-S7-366	ts
282set_Ky21	Kentucky	Boone County White	nss
282set_KY226	Kentucky	NCLauDA*Coahuila 8	mixed
282set_KY228	Kentucky	Pride of Saline	mixed
282set_L317	Iowa	Lancaster surecrop (from Noah Hershey)	nss
282set_L578	Louisiana	Unknown	mixed
282set_M14	Illinois C	Lancaster * A, where A is a line from Funk’s Yellow Dent	nss
282set_M162W	South Africa	K64R**2 x B1138T	nss
282set_M37W	South Africa	21A**2 x Jellicorse	mixed
282set_MEF156-55-2	Unknown	Unknown	nss
282set_Mo17	Missouri	C.I.187-2*C103	nss
282set_Mo18W	Missouri	Wf9*Mo22(2)	mixed
282set_MO1W	Missouri	[Mo22*Wf9(2)]	nss
282set_Mo24W	Missouri	(K10*K49/Ziler Hi-cob) (pipe corn)	mixed
282set_Mo44	Missouri	Mo22*Pioneer Mexican Synthetic 17	nss
282set_Mo45	Missouri	Race Negro de Tierra Caliente (Guatemala)	mixed
282set_Mo46	Missouri	Race Cravo Paulista (Brazil)	nss
282set_Mo47	Missouri	Race Candela (Ecuador)	mixed
282set_MoG	Missouri	Mastadon variety from Pennsylvania	nss
282set_Mp339	Mississippi	T61*Hill Yellow Dent	mixed
282set_MS1334	Michigan	[(Golden glow * Maize Amargo)*Golden Glow]	nss
282set_MS153	Michigan	Iowa stiff stalk synthetic	nss
282set_Mt42	Minnesota	Minnesota No.13 (Owen’s)	mixed
282set_N192	Nebraska	CM105*B73	ss
282set_N28Ht	Nebraska	N28= BSSS	mixed
282set_NC222	North Carolina	Jarvis Golden Prolific	nss
282set_NC230	North Carolina	K55*Yellow line or inbred	nss
282set_NC232	North Carolina	[(T204*Low Ear outcross) T204 (2)]	nss
282set_NC236	North Carolina	[NC7 (Huffman Variety*Illinois Low Ear)]	nss
282set_NC238	North Carolina	[(GT112*NC601)GT112]	nss
282set_NC250	North Carolina	[(Nigeria Composite ARb*B37)B37)	ss
282set_NC258	North Carolina	TZ(2)*[(NC248*246)*C103]	nss
282set_NC260	North Carolina	[(Mo44*Mo17)Mo44(Hanson and Gregory)]	nss
282set_NC262	North Carolina	TZ (TZ=McNair 14*18)	nss
282set_NC264	North Carolina	[(SC76*Gaspe)Gaspe]SC76(Hanson and Gregory)	ts
282set_NC290A	North Carolina	McNair inbred lines 14*18 (largely of C103 origin); sister line of NC290	nss
282set_NC294	North Carolina	[(B73*NC250) B73]	ss
282set_NC296	North Carolina	PioneerX105A * H-5	ts
282set_NC296A	North Carolina	PioneerX105A * H-5	ts
282set_NC298	North Carolina	PioneerX105A * H-5 * Agroceres155	ts
282set_NC300	North Carolina	PioneerX105A * H-5 * PioneerX306B	ts
282set_NC302	North Carolina	(PioneerX105A*H5)*H101	ts
282set_NC304	North Carolina	(H5*PioneerX105A)*H101	ts
282set_NC306	North Carolina	(B73*NC250)*B73	ss
282set_NC310	North Carolina	improved B73-type derived from NC250*B73^3	ss
282set_NC314	North Carolina	B73*NC250	ss
282set_NC318	North Carolina	[(SC76*B52)SC76(Hanson and Gregory)]	ts
282set_NC320	North Carolina	[(SC76*B52)SC76(Hanson and Gregory)]	ts
282set_NC324	North Carolina	B73*NC250	ss
282set_NC326	North Carolina	[(B73*NC250)*B73(Hanson and Gregory)]	ss
282set_NC328	North Carolina	[(B73*NC250)*B73(Hanson and Gregory)]	ss
282set_NC33	North Carolina	Weekley’s Improved	nss
282set_NC336	North Carolina	PioneerX105A*H5	ts
282set_NC338	North Carolina	[PioneerX105A*H5] * [Pioneer304B*Agroceres504]	ts
282set_NC340	North Carolina	PioneerX105A * [Pioneer306B*H5]	ts
282set_NC342	North Carolina	McNair inbreds 14*18(of Coker 811A x C103 origin)	nss
282set_NC344	North Carolina	TZ(2)*[(NC248*246)*C103]; Sister line of NC258	nss
282set_NC346	North Carolina	PioneerX105A*H5	ts
282set_NC348	North Carolina	PioneerX105A * H-5 * Agroceres155	ts
282set_NC350	North Carolina	(H5*PioneerX105A)*H101	ts
282set_NC352	North Carolina	PioneerX105A*H5	ts
282set_NC354	North Carolina	[PioneerX105A*H5] * [PioneerX304A*H101]	ts
282set_NC356	North Carolina	TROPHY SYN	ts
282set_NC358	North Carolina	TROPHY SYN	ts
282set_NC360	North Carolina	Agroceres155*PioneerX105A/NC262	mixed
282set_NC362	North Carolina	Agroceres155*PioneerX105A/NC262	mixed
282set_NC364	North Carolina	Agroceres155*PioneerX105A/NC262	mixed
282set_NC366	North Carolina	FLA Syn	mixed
282set_NC368	North Carolina	[B73*NC250]/[(B73*NC250)*B73]	ss
282set_ND246	North Dakota	W755*W770	mixed
282set_Oh40B	Ohio	Eight line composite of Lancaster Surecrop lines	nss
282set_Oh43E	Ohio	ERF/Oh43; ERF=LeamingxReid + other Pioneer inbreds	nss
282set_Oh603	Ohio	« Syn of Va58, OhS3267, H95, Va26, Coas. Trop. FL. »	mixed
282set_OH7B	Ohio	[(Oh07*38-11)Oh07]	nss
282set_Os420	Iowa	Osterland yellow dent	nss
282set_P39Goodman-Buckler	Indiana	Purdue Bantam	sweet
282set_Pa762	Pennsylvania	Oh43*Pa70L	nss
282set_Pa875	Pennsylvania	Wf9 Synthetic (original)	nss
282set_Pa880	Pennsylvania	Wf9 Synthetic C3	nss
282set_Pa91	Pennsylvania	(Wf9*Oh43)S4*[(38-11*L317)38-11]S4	nss
282set_R168	Illinois	Illinois Synthetic 60C	nss
282set_R177	Illinois	Germplasm 230B(Snelling Corn Borer Synthetic)	nss
282set_R229	Illinois	[(479*B73)B73(2)]S6; 479 is a Brazilian inbred of Tuxpeño type	ss
282set_R4	Illinois	Funk Yellow dent	nss
282set_SA24	Indiana	South American Popcorn	popcorn
282set_SC213R	South Carolina	(GT112*NC33)GT112] backcrossed with a CMS-T restorer	mixed
282set_SC357	South Carolina	[(Whately yellow * Tennessee Redcob) Young]	mixed
282set_SC55	South Carolina	[(L501*L503)*(L548*L569)]	mixed
282set_SD40	South Dakota	Pioneer hybrid 3709	mixed
282set_SD44	South Dakota	SDp309*SD30	nss
282set_Sg1533	Indiana	Super gold	popcorn
282set_Sg18	Indiana	Super gold	popcorn
282set_T232	Tennessee	Jellicorse*Teko yellow	mixed
282set_T234	Tennessee	[T111*RB.L*III.A)]T111(4)	nss
282set_T8	Tennessee	Jarvis Golden Prolific	nss
282set_Tx303	Texas	Yellow Surcropper	mixed
282set_Tx601	Texas	Yellow Tuxpan	ts
282set_Tzi10	Nigeria	Tlaltizapan 7844 x TZSR	ts
282set_Tzi11	Nigeria	Mo17 x RppSR	ts
282set_Tzi16	Nigeria	PI 540747 = N28/RPPTZSR-Y	mixed
282set_Tzi18	Nigeria	Sete Lagoas 7728 x TZSR	ts
282set_Tzi25	Nigeria	[(B73*RPPSR-TZ)*B73(2)]	mixed
282set_Tzi9	Nigeria	SIDS7734/TZSR	ts
282set_U267Y	South Africa	WF9r*Mex.155^3	mixed
282set_VA102	Virginia	Va59*Va60	nss
282set_Va14	Virginia	[(VaCBS selection*Va17)Va17]	nss
282set_Va17	Virginia	Wf9*T8	nss
282set_Va22	Virginia	Va17*C103 backcross	nss
282set_Va26	Virginia	Oh43*K155	nss
282set_Va35	Virginia	[(C103*T8)T8]	nss
282set_Va59	Virginia	[(C103*T8(2))*(K4*C103(2))]	nss
282set_Va85	Virginia	Virginia Long Ear Synthetic	nss
282set_Va99	Virginia	Oh07B*Pa91	nss
282set_VaW6	Virginia	unknown	mixed
282set_W117Ht	Wisconsin	W117=643*Minnesota No.13	mixed
282set_W153R	Wisconsin	[(la153*W8)la153]	nss
282set_W182B	Wisconsin	WD*W22	nss
282set_Wf9	Indiana	Reid yellow dent (Indiana station strain)	nss
282set_Yu796	Unknown	Unknown	mixed
A272	South Africa	Yellow Boesman	ts
B97	Iowa	BSCB1®C9	nss
BKN011	Unknown	Unknown	Information missing
BKN014	USA	Unknown	landrace
BKN015	SW USA	Unknown	landrace
BKN017	SW USA	Unknown	landrace
BKN018	USA	Unknown	landrace
BKN020	Cuba	Unknown	landrace
BKN022	Mexico	Unknown	landrace
BKN023	Venezuela	Unknown	landrace
BKN027	Chile	Unknown	landrace
BKN029	Unknown	Unknown	Information missing
BKN032	Brazil	Unknown	landrace
BKN033	Mexico	Unknown	landrace
BKN034	Venezuela	Unknown	landrace
BKN035	Mexico	Unknown	landrace
CML103	Mexico	Pop. 44	ts
CML133	Unknown	P44C4F182‐2‐1‐2‐2#B1#B1‐2‐2‐8‐B1‐B1#B1	ts
CML192	Unknown	G34QH174‐3‐1‐2‐BB	ts
CML202	Unknown	ZSR923S4BULK‐5‐1‐BB	ts
CML206	Unknown	[EV7992#/EVPO44SRBC3]#BF37SR‐2‐3SR‐2‐4‐3‐BB	ts
CML330	Unknown	89[SUWAN8422]/[P47S3/MP78:518]#‐7‐1‐1‐1‐1‐1‐B‐#‐BB	ts
CML411	Unknown	P28C7‐S4‐#‐BBBBBBBBBBB	ts
CML418	Unknown	G15C22H100#‐2‐2‐6‐1‐2‐BBBBB	ts
CML479	Unknown	Unknown	Information missing
CML504	Unknown	[COMPE2/P43SR//COMPE2]F#‐20‐1‐1‐B‐1‐BB‐6‐BB	ts
CML505	Unknown	Unknown	Information missing
CML511	Unknown	[CML389/CML176]‐B‐29‐2‐2‐B*5	ts
CML84	Unknown	G32C19H512‐2‐#1‐B‐####‐6‐B	ts
CML85	Unknown	P34C5F21‐2‐#1‐2‐2‐#	ts
CML96	Unknown	P42C4F233‐1‐#2‐B‐#*6‐2‐B	ts
KI3	Thailand	Suwan 1(S)C4-S8-5-3	ts
MS71	Michigan	A619*R168	nss
N6	Nebraska	Hays Golden	nss
Oh43	Ohio	Oh40B*W8	nss
W22	Wisconsin	III.B10*W25	nss
W64A	Wisconsin	Wf9*CI.187-2	nss

## Sheet: Table S2
Supplementary Table S2. List of the tissue-specifc expressed genes.
Gene	Tissue	Gene Name
AC197717.3_FG002	KN	NA
AC199315.4_FG001	KN	NA
AC203535.4_FG002	KN	NA
AC205703.4_FG002	KN	NA
AC207890.3_FG002	KN	NA
AC217358.3_FG011	KN	NA
GRMZM2G000278	KN	uncharacterized LOC542190
GRMZM2G001592	KN	uncharacterized LOC100277670
GRMZM2G002828	KN	transcription initiation factor IIB
GRMZM2G003409	KN	hydroxyproline-rich glycoprotein family protein
GRMZM2G003789	KN	uncharacterized LOC100383476
GRMZM2G004590	KN	Shikimate kinase 1 chloroplastic
GRMZM2G005680	KN	sialyltransferase like protein
GRMZM2G005939	KN	uncharacterized LOC100193902
GRMZM2G005996	KN	Mechanosensitive ion channel protein 6
GRMZM2G006219	KN	uncharacterized LOC100281331
GRMZM2G007647	KN	Acetolactate synthase small subunit 1 chloroplastic
GRMZM2G007981	KN	kelch motif family protein
GRMZM2G008356	KN	uncharacterized LOC100279769
GRMZM2G008607	KN	uncharacterized LOC100276862
GRMZM2G009719	KN	universal stress protein
GRMZM2G010783	KN	uncharacterized LOC100194124
GRMZM2G012046	KN	MACPF domain-containing protein
GRMZM2G013201	KN	uncharacterized LOC100273098
GRMZM2G015097	KN	tesmin/TSO1-like CXC domain containing protein
GRMZM2G015804	KN	Beta-glucosidase 40
GRMZM2G016958	KN	IAA-amino acid hydrolase ILR1
GRMZM2G017145	KN	uncharacterized LOC100282769
GRMZM2G018873	KN	uncharacterized LOC100277580
GRMZM2G020943	KN	uncharacterized LOC100192979
GRMZM2G020996	KN	putative RING zinc finger domain superfamily protein
GRMZM2G021233	KN	DNA repair protein RAD16
GRMZM2G021483	KN	protein HUA2-LIKE 2
GRMZM2G021877	KN	uncharacterized LOC100281992
GRMZM2G022310	KN	phosphatidylinositol N-acetylglucosaminyltransferase subunit A
GRMZM2G022403	KN	uncharacterized LOC100286259
GRMZM2G025646	KN	uncharacterized LOC100284193
GRMZM2G025703	KN	PHD finger protein EHD3
GRMZM2G025867	KN	uncharacterized LOC100284871
GRMZM2G025867	KN	uncharacterized LOC100286197
GRMZM2G026490	KN	uncharacterized LOC100276297
GRMZM2G026649	KN	reticulon-like protein B12
GRMZM2G026780	KN	uncharacterized LOC100274767
GRMZM2G027392	KN	uncharacterized LOC100281961
GRMZM2G028313	KN	eukaryotic peptide chain release factor GTP-binding subunit ERF3A
GRMZM2G030578	KN	exportin-T
GRMZM2G031298	KN	Tankyrase 2
GRMZM2G031613	KN	uncharacterized LOC100192953
GRMZM2G031625	KN	NA
GRMZM2G032049	KN	glutaminyl-tRNA synthetase
GRMZM2G032628	KN	amylose extender 1
GRMZM2G033130	KN	uncharacterized LOC100501220
GRMZM2G033413	KN	bZIP transcription factor 46
GRMZM2G034639	KN	ubinuclein-1
GRMZM2G034724	KN	RmlC-like cupins superfamily protein
GRMZM2G036409	KN	anthocyanidin 5,3-O-glucosyltransferase
GRMZM2G038821	KN	pyruvate decarboxylase
GRMZM2G039454	KN	cellulose synthase 3
GRMZM2G040079	KN	bromodomain protein 103
GRMZM2G040102	KN	uncharacterized LOC100274732
GRMZM2G040349	KN	nuclear transcription factor Y subunit A-3
GRMZM2G041015	KN	uncharacterized LOC100282934
GRMZM2G041312	KN	SNF4
GRMZM2G042593	KN	plant IF-like protein
GRMZM2G043147	KN	phosphosulfolactate synthase-related protein
GRMZM2G044306	KN	DNA-directed RNA polymerase II subunit 1
GRMZM2G044348	KN	uncharacterized LOC100217073
GRMZM2G044531	KN	Putative AGC protein kinase family protein
GRMZM2G044720	KN	uncharacterized LOC100273730
GRMZM2G045005	KN	transglutaminase
GRMZM2G045270	KN	uncharacterized LOC103636155
GRMZM2G045318	KN	protein transport protein Sec61 beta subunit
GRMZM2G046911	KN	uncharacterized LOC100276723
GRMZM2G048012	KN	Glutamine--tRNA ligase cytoplasmic
GRMZM2G049811	KN	formate dehydrogenase 1, mitochondrial
GRMZM2G050982	KN	uncharacterized LOC100276330
GRMZM2G052142	KN	eIF-2-alpha kinase GCN2
GRMZM2G052266	KN	uncharacterized LOC100283462
GRMZM2G053781	KN	proton pump-interactor BIP103
GRMZM2G054350	KN	hydroxyproline O-galactosyltransferase GALT6
GRMZM2G054651	KN	HVA22-like protein c
GRMZM2G055652	KN	uncharacterized LOC100275135
GRMZM2G057131	KN	RWP-RK domain containing protein
GRMZM2G057158	KN	Ubiquitin domain-containing protein DSK2b
GRMZM2G059353	KN	non-green plastid inner envelope membrane protein
GRMZM2G060109	KN	uncharacterized LOC100285782
GRMZM2G060541	KN	homeobox-DDT domain protein RLT2
GRMZM2G060922	KN	small basic membrane intrinsic protein1b
GRMZM2G062554	KN	uncharacterized LOC100286140
GRMZM2G063961	KN	uncharacterized LOC100274512
GRMZM2G064023	KN	uncharacterized LOC100194338
GRMZM2G064136	KN	uncharacterized LOC100193117
GRMZM2G064954	KN	F-box only protein 6
GRMZM2G064960	KN	uncharacterized LOC103653993
GRMZM2G065757	KN	aspartic proteinase oryzasin-1
GRMZM2G066290	KN	uncharacterized LOC100193244
GRMZM2G067049	KN	oxysterol-binding protein-related protein 4C-like
GRMZM2G067299	KN	Inositol-pentakisphosphate 2-kinase
GRMZM2G067476	KN	uncharacterized LOC100272685
GRMZM2G068117	KN	uncharacterized LOC100279389
GRMZM2G068506	KN	Glucose-1-phosphate adenylyltransferase
GRMZM2G069405	KN	uncharacterized LOC100284724
GRMZM2G071347	KN	DNA-binding protein-like
GRMZM2G072894	KN	inactive poly [ADP-ribose] polymerase RCD1
GRMZM2G074158	KN	starch phosphorylase1
GRMZM2G075019	KN	uncharacterized LOC100191428
GRMZM2G075844	KN	uncharacterized LOC100193254
GRMZM2G077463	KN	uncharacterized LOC100283950
GRMZM2G078926	KN	protein MALE DISCOVERER 1
GRMZM2G079112	KN	Coronatine-insensitive protein 1
GRMZM2G079389	KN	dyggve-melchior-clausen syndrome protein
GRMZM2G080603	KN	uncharacterized LOC542725
GRMZM2G081924	KN	3'-5' exonuclease domain-containing protein / K homology domain-containing protein / KH domain-containing protein
GRMZM2G082976	KN	derlin 2
GRMZM2G084647	KN	uncharacterized LOC100283573
GRMZM2G088064	KN	uncharacterized LOC100216685
GRMZM2G088064	KN	uncharacterized LOC100282849
GRMZM2G088753	KN	starch branching enzyme 1
GRMZM2G088753	KN	uncharacterized LOC103626470
GRMZM2G089713	KN	sucrose synthase
GRMZM2G090779	KN	IAA-amino acid hydrolase ILR1-like 4
GRMZM2G091481	KN	protein disulfide isomerase
GRMZM2G091586	KN	uncharacterized LOC100193219
GRMZM2G092451	KN	topoisomerase I
GRMZM2G092581	KN	neurogenic protein mastermind-like
GRMZM2G093404	KN	uncharacterized LOC100280678
GRMZM2G093404	KN	uncharacterized LOC100281266
GRMZM2G094712	KN	uncharacterized LOC100273311
GRMZM2G098076	KN	proton pump-interactor BIP103
GRMZM2G098696	KN	uncharacterized LOC100283530
GRMZM2G099628	KN	probable methionine--tRNA ligase
GRMZM2G101547	KN	uncharacterized LOC100193191
GRMZM2G102497	KN	IQ-domain 1
GRMZM2G102605	KN	cold acclimation protein COR413-TM1
GRMZM2G102639	KN	uncharacterized LOC100192006
GRMZM2G104081	KN	hexokinase1
GRMZM2G104430	KN	plant UBX domain-containing protein 7
GRMZM2G104546	KN	aspartate kinase homoserine dehydrogenase 2
GRMZM2G106393	KN	uncharacterized LOC100280530
GRMZM2G106479	KN	integral membrane protein
GRMZM2G107639	KN	LL-diaminopimelate aminotransferase
GRMZM2G108115	KN	endoplasmic oxidoreductin-1
GRMZM2G110044	KN	uncharacterized LOC100285008
GRMZM2G110044	KN	uncharacterized LOC100381468
GRMZM2G110153	KN	MADS16
GRMZM2G112366	KN	uncharacterized LOC100285983
GRMZM2G113355	KN	cupin, RmlC-type
GRMZM2G113470	KN	small basic membrane intrinsic protein1a
GRMZM2G115257	KN	uncharacterized LOC100192839
GRMZM2G115766	KN	uncharacterized LOC100382416
GRMZM2G116626	KN	uncharacterized LOC100383061
GRMZM2G117230	KN	alanine aminotransferase 2
GRMZM2G119517	KN	ACT domain-containing protein ACR3
GRMZM2G119650	KN	uncharacterized LOC100193727
GRMZM2G119791	KN	sialyltransferase like protein
GRMZM2G121063	KN	uncharacterized LOC100274241
GRMZM2G122267	KN	uncharacterized LOC100284752
GRMZM2G122330	KN	uncharacterized LOC103641046
GRMZM2G122479	KN	NADP-dependent malic enzyme
GRMZM2G123089	KN	DNA repair protein RAD51
GRMZM2G123790	KN	uncharacterized LOC100281298
GRMZM2G124026	KN	uncharacterized LOC100279052
GRMZM2G124540	KN	uncharacterized LOC100282724
GRMZM2G124911	KN	mitochondrial thiamine diphosphate carrier 2-like
GRMZM2G125617	KN	uncharacterized LOC100282474
GRMZM2G126010	KN	actin 1
GRMZM2G126120	KN	RNA-binding KH domain-containing protein
GRMZM2G128268	KN	aspartic proteinase Asp1
GRMZM2G128663	KN	uncharacterized LOC100281422
GRMZM2G129450	KN	uncharacterized LOC100276153
GRMZM2G129457	KN	uncharacterized LOC100276818
GRMZM2G130062	KN	2-isopropylmalate synthase B
GRMZM2G130239	KN	PIF/Ping-Pong transposase family protein
GRMZM2G130440	KN	aldehyde dehydrogenase family 7 member A1
GRMZM2G130987	KN	uncharacterized LOC100280289
GRMZM2G131321	KN	uncharacterized LOC100282505
GRMZM2G135277	KN	uncharacterized LOC100383092
GRMZM2G135410	KN	uncharacterized LOC100285161
GRMZM2G135960	KN	23.6 kDa heat shock protein mitochondrial
GRMZM2G136296	KN	ribonuclease TUDOR 1
GRMZM2G136369	KN	Zmhox1a homeobox protein
GRMZM2G136918	KN	uncharacterized LOC100285062
GRMZM2G137366	KN	DNA cytosine methyltransferase Zmet 3
GRMZM2G137847	KN	EMB2756
GRMZM2G138060	KN	sugary 1
GRMZM2G138176	KN	uncharacterized LOC100274332
GRMZM2G138245	KN	CDPK-related kinase 3
GRMZM2G139688	KN	MYBGA transcription factor
GRMZM2G139903	KN	SCO1 protein
GRMZM2G139931	KN	uncharacterized LOC100193955
GRMZM2G139952	KN	uncharacterized LOC100193028
GRMZM2G140339	KN	la-related protein 1B
GRMZM2G140577	KN	uncharacterized LOC542085
GRMZM2G140763	KN	uncharacterized LOC100275468
GRMZM2G141642	KN	probable cyclic nucleotide-gated ion channel 20, chloroplastic
GRMZM2G142363	KN	uncharacterized LOC100276154
GRMZM2G143008	KN	acetolactate synthase 1
GRMZM2G144042	KN	putative protein kinase superfamily protein
GRMZM2G144615	KN	uncharacterized LOC100272343
GRMZM2G145061	KN	prolyl 4-hydroxylase alpha-2 subunit
GRMZM2G145905	KN	LETM1-like protein
GRMZM2G146472	KN	Alba DNA/RNA-binding protein
GRMZM2G146677	KN	aspartate aminotransferase
GRMZM2G147424	KN	DNA-binding protein S1FA2
GRMZM2G147880	KN	uncharacterized LOC100284463
GRMZM2G148925	KN	cystatin 7
GRMZM2G149150	KN	uncharacterized LOC100384258
GRMZM2G149841	KN	hydroxyproline O-galactosyltransferase GALT6
GRMZM2G150251	KN	uncharacterized LOC100272510
GRMZM2G150251	KN	uncharacterized LOC100272679
GRMZM2G151700	KN	uncharacterized LOC100281223
GRMZM2G152057	KN	Core-2/I-branching beta-16-N-acetylglucosaminyltransferase family protein
GRMZM2G152616	KN	putative regulator of chromosome condensation (RCC1) family protein
GRMZM2G153233	KN	uncharacterized LOC100304210
GRMZM2G153594	KN	calmodulin-binding transcription activator 3
GRMZM2G154151	KN	uncharacterized LOC100280989
GRMZM2G155323	KN	threonine dehydratase 1 biosynthetic, chloroplastic
GRMZM2G156246	KN	uncharacterized LOC100283873
GRMZM2G156415	KN	putative RING zinc finger domain superfamily protein
GRMZM2G158043	KN	pullulanase-type starch debranching enzyme 1
GRMZM2G158884	KN	RNA-binding KH domain-containing protein
GRMZM2G159691	KN	uncharacterized LOC100285999
GRMZM2G160237	KN	serine/threonine-protein phosphatase PP1
GRMZM2G160279	KN	Pumilio homolog 12
GRMZM2G161534	KN	uncharacterized LOC100279613
GRMZM2G161780	KN	Heptahelical transmembrane protein 5
GRMZM2G161868	KN	ketol-acid reductoisomerase pseudogene
GRMZM2G162065	KN	uncharacterized LOC100304328
GRMZM2G162284	KN	uncharacterized LOC100284781
GRMZM2G167505	KN	uncharacterized LOC100280293
GRMZM2G169201	KN	uncharacterized LOC100502415
GRMZM2G171430	KN	ubiquitin-fold modifier 1
GRMZM2G172448	KN	NA
GRMZM2G173534	KN	uncharacterized LOC100193144
GRMZM2G174570	KN	uncharacterized LOC100274933
GRMZM2G174830	KN	uncharacterized LOC100279856
GRMZM2G174938	KN	uncharacterized LOC100278822
GRMZM2G175272	KN	DCN1-like protein 2
GRMZM2G175423	KN	sorbitol dehydrogenase homolog 1
GRMZM2G176307	KN	uncharacterized LOC100037774
GRMZM2G176558	KN	DUF21 domain-containing protein
GRMZM2G176922	KN	LRR receptor kinase SERK2
GRMZM2G177151	KN	uncharacterized LOC100282008
GRMZM2G179429	KN	uncharacterized LOC100272547
GRMZM2G180172	KN	Protein RETICULATA chloroplastic
GRMZM2G180720	KN	glucose-6-phosphate/phosphate-translocator precursor
GRMZM2G181362	KN	lysine-ketoglutarate reductase/saccharopine dehydrogenase 1
GRMZM2G303149	KN	uncharacterized LOC100278133
GRMZM2G303465	KN	uncharacterized LOC100285917
GRMZM2G304745	KN	probable LRR receptor-like serine/threonine-protein kinase At1g63430
GRMZM2G312877	KN	lactoylglutathione lyase
GRMZM2G314386	KN	GTP binding
GRMZM2G315199	KN	uncharacterized LOC100384100
GRMZM2G323353	KN	uncharacterized LOC100193649
GRMZM2G326472	KN	uncharacterized LOC100304418
GRMZM2G326643	KN	putative glycosyl transferase family protein
GRMZM2G339435	KN	uncharacterized LOC100277101
GRMZM2G342685	KN	caleosin
GRMZM2G347541	KN	Vacuolar-sorting receptor 1
GRMZM2G347645	KN	uncharacterized LOC100383976
GRMZM2G350818	KN	uncharacterized LOC103630114
GRMZM2G351937	KN	uncharacterized LOC100281576
GRMZM2G351937	KN	uncharacterized LOC103635937
GRMZM2G357737	KN	Embryonic flower 1-like protein
GRMZM2G359397	KN	uncharacterized LOC100272546
GRMZM2G360589	KN	ubiquitin-activating enzyme E1 domain-containing protein 1
GRMZM2G361398	KN	leunig-related1
GRMZM2G361662	KN	uncharacterized LOC100283483
GRMZM2G368206	KN	PHD finger family protein
GRMZM2G373554	KN	uncharacterized LOC100275817
GRMZM2G373914	KN	uncharacterized LOC100277706
GRMZM2G377165	KN	serrate RNA effector molecule
GRMZM2G380656	KN	low-molecular-weight cysteine-rich protein LCR70
GRMZM2G385338	KN	PHD-finger family protein
GRMZM2G385605	KN	serine-aspartate repeat-containing protein F
GRMZM2G386674	KN	seed specific protein Bn15D17A
GRMZM2G386817	KN	uncharacterized LOC100275259
GRMZM2G392863	KN	flower-specific gamma-thionin
GRMZM2G407146	KN	uncharacterized LOC100277143
GRMZM2G411536	KN	E3 ubiquitin-protein ligase UPL1
GRMZM2G420801	KN	ethylene receptor homolog 2
GRMZM2G422464	KN	uncharacterized LOC100280151
GRMZM2G423833	KN	uncharacterized LOC100383604
GRMZM2G428184	KN	uncharacterized LOC100285278
GRMZM2G429899	KN	shrunken 2
GRMZM2G431314	KN	Glucose-6-phosphate/phosphate translocator 2
GRMZM2G431703	KN	NA
GRMZM2G436295	KN	NA
GRMZM2G440949	KN	dr1-associated corepressor
GRMZM2G441583	KN	protein argonaute 1B
GRMZM2G442658	KN	alcohol dehydrogenase 1
GRMZM2G443655	KN	uncharacterized LOC606415
GRMZM2G446515	KN	uncharacterized LOC100278364
GRMZM2G446895	KN	HEAT repeat-containing protein 6
GRMZM2G449909	KN	protein OPAQUE1
GRMZM2G450163	KN	uncharacterized LOC100191851
GRMZM2G451965	KN	endoglucanase 22
GRMZM2G452564	KN	protein DOG1-like 2
GRMZM2G453424	KN	uncharacterized LOC100191330
GRMZM2G456217	KN	uncharacterized LOC100284911
GRMZM2G458283	KN	HBS1-like protein
GRMZM2G460860	KN	Protein RETICULATA-RELATED 3 chloroplastic
GRMZM2G469873	KN	uncharacterized LOC100382163
GRMZM2G477205	KN	putative RING zinc finger domain superfamily protein
GRMZM2G545326	KN	Cysteine proteinases superfamily protein
GRMZM2G545891	KN	uncharacterized LOC100502447
GRMZM5G800211	KN	uncharacterized LOC100191285
GRMZM5G800751	KN	Thylakoidal processing peptidase 1 chloroplastic
GRMZM5G806257	KN	Trimeric LpxA-like enzyme
GRMZM5G814310	KN	uncharacterized LOC100383714
GRMZM5G822947	KN	Hypoxia-responsive family protein
GRMZM5G832166	KN	uncharacterized LOC100282123
GRMZM5G832740	KN	protein yippee-like
GRMZM5G839757	KN	auxilin-related protein 1
GRMZM5G843213	KN	hydroxyproline-rich glycoprotein family protein
GRMZM5G845175	KN	SNF4
GRMZM5G851807	KN	DNA-directed RNA polymerase V subunit 1
GRMZM5G854045	KN	HIT zinc finger
GRMZM5G871425	KN	uncharacterized LOC100274006
GRMZM5G874500	KN	Cysteine--tRNA ligase 1 cytoplasmic
GRMZM5G883601	KN	uncharacterized LOC100275742
GRMZM5G889372	KN	uncharacterized LOC100383513
GRMZM5G894436	KN	WD repeat-containing protein 48
GRMZM5G894518	KN	ubiquitin carboxyl-terminal hydrolase 2
AC155624.2_FG011	L3	NA
AC208571.4_FG001	L3	NA
AC210013.4_FG018	L3	NA
AC217975.3_FG001	L3	NA
AC233901.1_FG010	L3	NA
AC234522.1_FG005	L3	NA
GRMZM2G000039	L3	uncharacterized LOC100216566
GRMZM2G000219	L3	copper-transporting ATPase PAA1
GRMZM2G001296	L3	uncharacterized LOC100278657
GRMZM2G001457	L3	blue-light receptor phototropin 1
GRMZM2G001663	L3	uncharacterized LOC103633754
GRMZM2G001696	L3	phosphoenolpyruvate carboxykinase
GRMZM2G001724	L3	uncharacterized LOC100216568
GRMZM2G001750	L3	alpha/beta-Hydrolases superfamily protein
GRMZM2G001805	L3	uncharacterized LOC100192614
GRMZM2G001956	L3	putative FKBP-type peptidyl-prolyl cis-trans isomerase family protein
GRMZM2G002075	L3	uncharacterized LOC100191233
GRMZM2G002756	L3	ATP-dependent Clp protease adaptor protein ClpS containing protein
GRMZM2G003157	L3	translation factor GUF1 homolog, chloroplastic
GRMZM2G003318	L3	uncharacterized LOC100282938
GRMZM2G003662	L3	putative protein kinase superfamily protein
GRMZM2G003692	L3	uncharacterized LOC100282413
GRMZM2G004128	L3	uncharacterized LOC100285158
GRMZM2G004305	L3	uncharacterized LOC100285885
GRMZM2G004305	L3	uncharacterized LOC103645869
GRMZM2G004523	L3	uncharacterized LOC100285938
GRMZM2G004880	L3	Pyruvate phosphate dikinase regulatory protein 2
GRMZM2G004996	L3	uncharacterized LOC100282251
GRMZM2G005195	L3	uncharacterized protein
GRMZM2G005433	L3	photosystem II reaction center PSB28 protein, chloroplastic-like
GRMZM2G006363	L3	uncharacterized LOC100381647
GRMZM2G006453	L3	uncharacterized LOC100193764
GRMZM2G007038	L3	translation initiation factor IF-2, chloroplastic
GRMZM2G007587	L3	uncharacterized LOC100193097
GRMZM2G007651	L3	uncharacterized LOC100281321
GRMZM2G007939	L3	beta-amylase 3, chloroplastic
GRMZM2G008242	L3	serine esterase family protein
GRMZM2G008425	L3	uncharacterized LOC100277470
GRMZM2G008507	L3	probable sucrose-phosphate synthase 5
GRMZM2G009320	L3	uncharacterized LOC100278234
GRMZM2G009443	L3	uncharacterized LOC100383416
GRMZM2G009591	L3	pyrophosphate--fructose 6-phosphate 1-phosphotransferase
GRMZM2G009715	L3	uncharacterized LOC100382049
GRMZM2G009785	L3	sucrose export defective 1
GRMZM2G010349	L3	uncharacterized LOC100281683
GRMZM2G010363	L3	uncharacterized LOC100216821
GRMZM2G010460	L3	uncharacterized LOC100194284
GRMZM2G010490	L3	uncharacterized LOC100193375
GRMZM2G010491	L3	uncharacterized LOC100381464
GRMZM2G010555	L3	uncharacterized LOC100284413
GRMZM2G010628	L3	uncharacterized LOC100275572
GRMZM2G010973	L3	uncharacterized LOC100275367
GRMZM2G011269	L3	mpv17 / PMP22 family protein
GRMZM2G011319	L3	P-loop containing nucleoside triphosphate hydrolase superfamily protein
GRMZM2G011479	L3	uncharacterized LOC100278407
GRMZM2G011588	L3	BEL1-related homeotic protein 30
GRMZM2G011731	L3	uncharacterized LOC100275396
GRMZM2G011746	L3	15-cis-zeta-carotene isomerase, chloroplastic
GRMZM2G012119	L3	uncharacterized LOC100272863
GRMZM2G012479	L3	Glutathione peroxidase
GRMZM2G013695	L3	Grx_S14 - glutaredoxin subgroup II
GRMZM2G013798	L3	NA
GRMZM2G013970	L3	21.7 kDa class VI heat shock protein
GRMZM2G014071	L3	Lipase-like PAD4
GRMZM2G014695	L3	uncharacterized LOC100192493
GRMZM2G015906	L3	saposin-like type B, region 1 family protein
GRMZM2G016236	L3	uncharacterized LOC100191774
GRMZM2G017254	L3	uncharacterized LOC100279000
GRMZM2G017257	L3	uncharacterized LOC100384406
GRMZM2G017419	L3	uncharacterized LOC100283787
GRMZM2G017821	L3	pentatricopeptide repeat (PPR) superfamily protein
GRMZM2G019056	L3	drought-induced protein 1
GRMZM2G019246	L3	uncharacterized LOC100281983
GRMZM2G019358	L3	NAD(P)-binding Rossmann-fold superfamily protein
GRMZM2G019958	L3	uncharacterized LOC100384338
GRMZM2G020982	L3	ankyrin repeat-containing protein ITN1
GRMZM2G021074	L3	putative GTP diphosphokinase RSH2 chloroplastic
GRMZM2G021416	L3	Serine/threonine-protein kinase WNK2
GRMZM2G021846	L3	fructose-6-phosphate-2-kinase/fructose-2,6-bisphosphatase
GRMZM2G022032	L3	NA
GRMZM2G022248	L3	uncharacterized LOC100284171
GRMZM2G022413	L3	peptide methionine sulfoxide reductase
GRMZM2G022625	L3	uncharacterized LOC100272283
GRMZM2G022926	L3	OSJNBa0070C17.17-like protein
GRMZM2G023528	L3	Small kernel2
GRMZM2G023906	L3	LETM1-like protein
GRMZM2G024315	L3	uncharacterized LOC100283595
GRMZM2G024389	L3	putative DUF2301 domain protein
GRMZM2G024607	L3	uncharacterized LOC100192628
GRMZM2G024806	L3	F-box protein
GRMZM2G025042	L3	uncharacterized LOC100191815
GRMZM2G025123	L3	sec-independent protein translocase protein TATC, chloroplastic
GRMZM2G025322	L3	peptide methionine sulfoxide reductase msrB
GRMZM2G025731	L3	uncharacterized LOC100272896
GRMZM2G026391	L3	uncharacterized LOC100273385
GRMZM2G026767	L3	putative protein kinase superfamily protein
GRMZM2G026807	L3	Ribulose-phosphate 3-epimerase
GRMZM2G027043	L3	phosphatidate cytidylyltransferase
GRMZM2G027059	L3	lemon white1
GRMZM2G027166	L3	uncharacterized LOC100285779
GRMZM2G027219	L3	violaxanthin de-epoxidase
GRMZM2G027663	L3	uncharacterized LOC100285440
GRMZM2G028521	L3	uncharacterized LOC100285151
GRMZM2G029323	L3	putative AP2/EREBP transcription factor superfamily protein
GRMZM2G029824	L3	uncharacterized LOC100286006
GRMZM2G031028	L3	uncharacterized LOC100284078
GRMZM2G031057	L3	uncharacterized LOC100501085
GRMZM2G031568	L3	Acyltransferase-like protein chloroplastic
GRMZM2G031780	L3	uncharacterized LOC100283906
GRMZM2G031824	L3	uncharacterized LOC100274556
GRMZM2G032107	L3	uncharacterized LOC100278084
GRMZM2G032351	L3	phototropin-1
GRMZM2G032684	L3	uncharacterized LOC100276377
GRMZM2G033198	L3	thiol disulfide interchange protein txlA
GRMZM2G034061	L3	hexose carrier protein HEX6
GRMZM2G034110	L3	uncharacterized LOC542109
GRMZM2G034302	L3	sucrose transporter 1
GRMZM2G034410	L3	uncharacterized LOC100272596
GRMZM2G034551	L3	ZIP zinc/iron transport family protein
GRMZM2G035213	L3	vitamin E synthesis4
GRMZM2G035809	L3	uncharacterized LOC100281258
GRMZM2G036206	L3	uncharacterized LOC100304403
GRMZM2G036609	L3	ferredoxin-dependent glutamate synthase 1
GRMZM2G037342	L3	sodium/hydrogen exchanger
GRMZM2G037644	L3	uncharacterized LOC100276357
GRMZM2G038183	L3	uncharacterized LOC100275604
GRMZM2G038338	L3	uncharacterized LOC100193042
GRMZM2G038365	L3	cytochrome b6-f complex iron-sulfur subunit
GRMZM2G038512	L3	uncharacterized LOC100191996
GRMZM2G038598	L3	UDP-glucose-4-epimerase
GRMZM2G038783	L3	uncharacterized LOC100281837
GRMZM2G039238	L3	uncharacterized LOC100381786
GRMZM2G040296	L3	1-phosphatidylinositol-3-phosphate 5-kinase FAB1A
GRMZM2G040559	L3	tubulin alpha-6 chain
GRMZM2G040618	L3	uncharacterized LOC100384754
GRMZM2G040843	L3	alkaline/neutral invertase
GRMZM2G043075	L3	MATE efflux pseudogene
GRMZM2G043275	L3	nudix hydrolase 13
GRMZM2G043291	L3	uncharacterized LOC100281225
GRMZM2G043291	L3	uncharacterized LOC100282747
GRMZM2G043799	L3	uncharacterized LOC100285445
GRMZM2G044498	L3	nipped-B-like protein B
GRMZM2G044724	L3	putative disease resistance protein
GRMZM2G045581	L3	uncharacterized LOC100275525
GRMZM2G046498	L3	probable NAD kinase 2, chloroplastic
GRMZM2G046587	L3	Soluble inorganic pyrophosphatase 2
GRMZM2G047577	L3	PGR5-like protein 1B, chloroplastic
GRMZM2G047592	L3	uncharacterized LOC100273735
GRMZM2G047626	L3	MYB transcription factor
GRMZM2G047681	L3	uncharacterized LOC103646427
GRMZM2G048482	L3	uncharacterized LOC100281384
GRMZM2G048591	L3	peptidase S16, lon
GRMZM2G048907	L3	ATP synthase chloroplast subunit2
GRMZM2G048912	L3	uncharacterized LOC103648290
GRMZM2G049549	L3	cryptochrome2
GRMZM2G050076	L3	uncharacterized LOC100193770
GRMZM2G050108	L3	nicotianamine synthase 3
GRMZM2G050329	L3	SPX domain-containing membrane protein OsI_21475
GRMZM2G050697	L3	pentatricopeptide repeat-containing protein At3g09650, chloroplastic
GRMZM2G050971	L3	iron-sulfur assembly protein IscA
GRMZM2G051151	L3	uncharacterized LOC100275200
GRMZM2G051534	L3	mannan endo-1,4-beta-mannosidase 8
GRMZM2G052479	L3	uncharacterized LOC100278941
GRMZM2G052546	L3	uncharacterized LOC100216768
GRMZM2G052666	L3	uncharacterized LOC100285733
GRMZM2G053236	L3	ATP-dependent Clp protease proteolytic subunit
GRMZM2G053273	L3	uncharacterized LOC100217097
GRMZM2G053925	L3	VHS and GAT domain protein
GRMZM2G054252	L3	uncharacterized LOC100281072
GRMZM2G055037	L3	uncharacterized LOC100285989
GRMZM2G055107	L3	uncharacterized LOC103639540
GRMZM2G055243	L3	homeobox protein knotted-1-like 11
GRMZM2G055489	L3	sucrose-phosphatase 1
GRMZM2G055575	L3	putative CBL-interacting protein kinase family protein
GRMZM2G056247	L3	putative cytochrome P450 superfamily protein
GRMZM2G056600	L3	uncharacterized LOC100272620
GRMZM2G056762	L3	Uncharacterized conserved protein (UCP012943)
GRMZM2G057243	L3	white cap1
GRMZM2G057305	L3	uncharacterized LOC100278776
GRMZM2G057535	L3	elongation factor 1-alpha
GRMZM2G057554	L3	uncharacterized LOC100286323
GRMZM2G057630	L3	uncharacterized LOC100275315
GRMZM2G057820	L3	Solute carrier family 40 member 3 chloroplastic
GRMZM2G057983	L3	Aluminum-activated malate transporter 9
GRMZM2G059083	L3	ferredoxin
GRMZM2G059214	L3	LRR receptor-like serine/threonine-protein kinase GSO2
GRMZM2G060349	L3	uncharacterized LOC100382240
GRMZM2G060357	L3	Ascorbate-specific transmembrane electron transporter 1
GRMZM2G061798	L3	uncharacterized LOC100278668
GRMZM2G061876	L3	GTP-binding protein TypA
GRMZM2G062069	L3	DUF4050 family protein
GRMZM2G062488	L3	acetylglucosaminyltransferase/ transferase, transferring glycosyl groups
GRMZM2G063001	L3	uncharacterized LOC100276835
GRMZM2G063431	L3	uncharacterized LOC100500980
GRMZM2G063882	L3	uncharacterized LOC100274679
GRMZM2G064001	L3	uncharacterized LOC100192895
GRMZM2G064386	L3	uncharacterized LOC100279737
GRMZM2G065030	L3	uncharacterized LOC100278841
GRMZM2G065030	L3	uncharacterized LOC100381520
GRMZM2G065225	L3	type I inositol polyphosphate 5-phosphatase 12
GRMZM2G065896	L3	GATA transcription factor 25
GRMZM2G066801	L3	major facilitator superfamily protein
GRMZM2G067028	L3	uncharacterized LOC100283949
GRMZM2G067575	L3	uncharacterized LOC100275965
GRMZM2G068271	L3	uncharacterized LOC100275452
GRMZM2G068316	L3	NAD(P)H-quinone oxidoreductase subunit U chloroplastic
GRMZM2G068361	L3	uncharacterized LOC100280094
GRMZM2G069024	L3	uncharacterized LOC100216811
GRMZM2G069095	L3	vacuolar proton pump homolog 1
GRMZM2G069198	L3	nramp aluminum transporter1
GRMZM2G069970	L3	uncharacterized LOC100281412
GRMZM2G070167	L3	uncharacterized LOC100273036
GRMZM2G070167	L3	uncharacterized LOC100281148
GRMZM2G070271	L3	probable xyloglucan endotransglucosylase/hydrolase protein 27
GRMZM2G070315	L3	tyrosine specific protein phosphatase family protein
GRMZM2G070605	L3	Triose phosphate/phosphate translocator, chloroplastic
GRMZM2G070659	L3	hypersensitive induced reaction 3
GRMZM2G071023	L3	probable NAD kinase 2, chloroplastic
GRMZM2G071166	L3	DUF309 domain protein
GRMZM2G072071	L3	ATP-binding cassette sub-family B member 10
GRMZM2G072744	L3	malate dehydrogenase, glyoxysomal
GRMZM2G072865	L3	ATP-dependent zinc metalloprotease FTSH 7 chloroplastic
GRMZM2G072898	L3	uncharacterized LOC100194269
GRMZM2G073429	L3	folate-biopterin transporter 1, chloroplastic
GRMZM2G073693	L3	uncharacterized LOC100280991
GRMZM2G073693	L3	uncharacterized LOC100282907
GRMZM2G073861	L3	uncharacterized LOC100216700
GRMZM2G074040	L3	SOUL heme-binding protein
GRMZM2G074053	L3	uncharacterized LOC100274361
GRMZM2G074282	L3	uncharacterized LOC100193709
GRMZM2G074381	L3	probable serine/threonine-protein kinase PBL7
GRMZM2G074401	L3	omega-3 fatty acid desaturase, chloroplastic
GRMZM2G074489	L3	probable protein phosphatase 2C 44
GRMZM2G074857	L3	uncharacterized LOC100286086
GRMZM2G075074	L3	Protein CURVATURE THYLAKOID 1D chloroplastic
GRMZM2G075153	L3	cystathionine gamma-synthase 1
GRMZM2G075502	L3	neurofilament heavy polypeptide
GRMZM2G075651	L3	uncharacterized LOC100276744
GRMZM2G075956	L3	uncharacterized LOC100283355
GRMZM2G076423	L3	putative protein kinase superfamily protein
GRMZM2G077024	L3	uncharacterized LOC103640107
GRMZM2G077127	L3	uncharacterized LOC100284268
GRMZM2G077202	L3	Beta-amylase 3 chloroplastic
GRMZM2G077233	L3	retrotransposon protein SINE subclass
GRMZM2G077531	L3	uncharacterized LOC100383043
GRMZM2G077711	L3	J domain-containing protein required for chloroplast accumulation response 1
GRMZM2G078756	L3	uncharacterized LOC100280209
GRMZM2G079381	L3	nitrite reductase2
GRMZM2G079428	L3	protein EXECUTER 1, chloroplastic
GRMZM2G079759	L3	uncharacterized LOC100276012
GRMZM2G079759	L3	uncharacterized LOC100501788
GRMZM2G079904	L3	protein SPA1-RELATED 4
GRMZM2G080034	L3	uncharacterized LOC103644178
GRMZM2G080044	L3	uncharacterized LOC100282489
GRMZM2G080375	L3	uncharacterized LOC100192478
GRMZM2G081114	L3	uncharacterized LOC100281325
GRMZM2G082185	L3	cysteine synthase 1
GRMZM2G083130	L3	cytokinin-O-glucosyltransferase 2
GRMZM2G084274	L3	uncharacterized LOC100272457
GRMZM2G084717	L3	uncharacterized LOC100303905
GRMZM2G084719	L3	Pentatricopeptide repeat-containing protein chloroplastic
GRMZM2G084783	L3	uncharacterized LOC100286236
GRMZM2G085000	L3	Thioredoxin family protein
GRMZM2G085019	L3	NADP malic enzyme 3
GRMZM2G085153	L3	uncharacterized LOC100273031
GRMZM2G085411	L3	uncharacterized LOC100281425
GRMZM2G085885	L3	putative peptidyl-prolyl cis-trans isomerase family protein
GRMZM2G085939	L3	calmodulin-binding heat-shock protein
GRMZM2G086403	L3	PLATZ transcription factor
GRMZM2G086464	L3	uncharacterized LOC100272847
GRMZM2G087081	L3	DUF1230 family protein
GRMZM2G087590	L3	uncharacterized LOC100282037
GRMZM2G087598	L3	filamentation temperature-sensitive H 2B
GRMZM2G087758	L3	dnaJ domain containing protein
GRMZM2G087918	L3	uncharacterized LOC100275482
GRMZM2G088196	L3	probable anion transporter 4, chloroplastic
GRMZM2G088396	L3	4-hydroxyphenylpyruvate dioxygenase 1
GRMZM2G088469	L3	uncharacterized LOC100277646
GRMZM2G088482	L3	ATPP2-A13
GRMZM2G088601	L3	uncharacterized LOC100275695
GRMZM2G089136	L3	phosphoglycerate kinase
GRMZM2G089282	L3	uncharacterized LOC100278091
GRMZM2G089317	L3	NFU3
GRMZM2G089528	L3	geraniol 8-hydroxylase-like
GRMZM2G089562	L3	uncharacterized LOC100282121
GRMZM2G090018	L3	Os10g0351100-like protein
GRMZM2G090271	L3	uncharacterized LOC100281348
GRMZM2G090568	L3	catalase 2
GRMZM2G091124	L3	uncharacterized LOC100275426
GRMZM2G092123	L3	pentatricopeptide repeat-containing protein, chloroplastic-like
GRMZM2G092379	L3	carboxyl-terminal-processing protease
GRMZM2G092497	L3	uncharacterized LOC541826
GRMZM2G092497	L3	uncharacterized LOC100216847
GRMZM2G092981	L3	uncharacterized LOC100276677
GRMZM2G093032	L3	senescence enhanced2b
GRMZM2G093643	L3	uncharacterized LOC100217150
GRMZM2G094165	L3	carbonic anhydrase6
GRMZM2G094526	L3	uncharacterized LOC100382753
GRMZM2G094543	L3	uncharacterized LOC100274993
GRMZM2G094867	L3	uncharacterized LOC100216939
GRMZM2G095302	L3	uncharacterized LOC100285401
GRMZM2G095492	L3	WAT1-related protein, chloroplastic-like
GRMZM2G095655	L3	universal stress protein A-like protein
GRMZM2G095689	L3	uncharacterized LOC100276596
GRMZM2G095873	L3	uncharacterized LOC100284919
GRMZM2G096391	L3	Rhodanese/Cell cycle control phosphatase superfamily protein
GRMZM2G097109	L3	uncharacterized LOC103643842
GRMZM2G097434	L3	uncharacterized LOC100383869
GRMZM2G097640	L3	WD repeat-containing protein WDS homolog
GRMZM2G097896	L3	Acyl transferase/acyl hydrolase/lysophospholipase superfamily protein
GRMZM2G098011	L3	hexose transporter
GRMZM2G098298	L3	cysteine protease 1
GRMZM2G098545	L3	ATP-dependent protease Clp ATPase subunit
GRMZM2G098973	L3	uncharacterized LOC100284411
GRMZM2G099045	L3	uncharacterized LOC100275561
GRMZM2G099367	L3	uncharacterized LOC100191267
GRMZM2G099745	L3	uncharacterized LOC100280613
GRMZM2G100652	L3	uncharacterized LOC100192061
GRMZM2G100976	L3	uncharacterized LOC100284426
GRMZM2G101004	L3	uncharacterized LOC100193737
GRMZM2G101271	L3	presequence protease 1, chloroplastic/mitochondrial
GRMZM2G101438	L3	methionine aminopeptidase
GRMZM2G102349	L3	alternative oxidase
GRMZM2G102365	L3	putative thioredoxin superfamily protein
GRMZM2G102681	L3	uncharacterized LOC103653901
GRMZM2G103250	L3	pentatricopeptide repeat-containing protein At4g30825, chloroplastic
GRMZM2G104041	L3	heavy metal-associated isoprenylated plant protein 26-like
GRMZM2G104226	L3	GDSL esterase/lipase At1g28600
GRMZM2G104262	L3	cryptochrome 2
GRMZM2G104397	L3	protein ENL
GRMZM2G104608	L3	uncharacterized LOC100191423
GRMZM2G104658	L3	ATP binding protein
GRMZM2G104876	L3	glycine-rich protein A3
GRMZM2G104920	L3	ubiquitin ligase protein COP1
GRMZM2G105004	L3	uncharacterized LOC100191188
GRMZM2G105330	L3	probable acyl-activating enzyme 5, peroxisomal
GRMZM2G105362	L3	uncharacterized LOC100281846
GRMZM2G105473	L3	uncharacterized LOC100276949
GRMZM2G105570	L3	uncharacterized LOC542517
GRMZM2G105991	L3	UDP-glycosyltransferase 88A1
GRMZM2G107101	L3	uncharacterized LOC100147733
GRMZM2G108133	L3	Beta-glucosidase 11
GRMZM2G108477	L3	MRS2-10
GRMZM2G109070	L3	uncharacterized LOC100274126
GRMZM2G109221	L3	uncharacterized LOC100304336
GRMZM2G109244	L3	uncharacterized LOC100277720
GRMZM2G109674	L3	uncharacterized LOC100501371
GRMZM2G109821	L3	uncharacterized LOC100191634
GRMZM2G110236	L3	uncharacterized LOC100193975
GRMZM2G110236	L3	uncharacterized LOC100216851
GRMZM2G110277	L3	uncharacterized LOC100192546
GRMZM2G110408	L3	uncharacterized LOC100147734
GRMZM2G110908	L3	uncharacterized LOC100193827
GRMZM2G111200	L3	putative peptidase M48 family protein
GRMZM2G111697	L3	uncharacterized LOC100285772
GRMZM2G112728	L3	Solanesyl diphosphate synthase 2 chloroplastic
GRMZM2G113017	L3	iron-sulfur assembly protein IscA
GRMZM2G113325	L3	Ferrochelatase
GRMZM2G113495	L3	uncharacterized LOC100282056
GRMZM2G113618	L3	putative cytochrome P450 superfamily protein
GRMZM2G113779	L3	uncharacterized LOC107436005
GRMZM2G114469	L3	uncharacterized LOC100275685
GRMZM2G114954	L3	acidic ribosomal protein P2b (rpp2b)
GRMZM2G115372	L3	ATPase
GRMZM2G115805	L3	uncharacterized LOC100273106
GRMZM2G116327	L3	crcB-like protein
GRMZM2G117007	L3	zinc finger CCCH domain-containing protein 33
GRMZM2G117531	L3	uncharacterized LOC100275250
GRMZM2G117609	L3	uncharacterized LOC100283746
GRMZM2G117754	L3	alpha-L-fucosidase 2
GRMZM2G117836	L3	Protein SUPPRESSOR OF MAX2 1
GRMZM2G118104	L3	cleavage and polyadenylation specificity factor 5
GRMZM2G118693	L3	uncharacterized LOC100274468
GRMZM2G118693	L3	2-C-methyl-D-erythritol 2,4-cyclodiphosphate synthase
GRMZM2G119516	L3	uncharacterized LOC100191736
GRMZM2G119769	L3	Snf1-related kinase interacting protein SKI1
GRMZM2G120257	L3	uncharacterized LOC100277986
GRMZM2G120300	L3	uncharacterized LOC100216606
GRMZM2G120563	L3	uncharacterized LOC100193853
GRMZM2G120563	L3	putative MATE efflux family protein
GRMZM2G120563	L3	uncharacterized LOC100501514
GRMZM2G120579	L3	uncharacterized LOC100276033
GRMZM2G120652	L3	uncharacterized LOC100272732
GRMZM2G121128	L3	uncharacterized LOC100273451
GRMZM2G121565	L3	BRASSINOSTEROID INSENSITIVE 1-associated receptor kinase 1
GRMZM2G121878	L3	carbonic anhydrase
GRMZM2G122139	L3	cytosolic purine 5-nucleotidase
GRMZM2G122787	L3	4-coumarate--CoA ligase-like 7
GRMZM2G122793	L3	ferredoxin-thioredoxin 1
GRMZM2G122843	L3	putative signal peptide peptidase family protein
GRMZM2G122943	L3	uncharacterized LOC100276511
GRMZM2G123128	L3	uncharacterized LOC100284442
GRMZM2G123652	L3	uncharacterized LOC103647116
GRMZM2G124321	L3	uncharacterized LOC100280211
GRMZM2G125977	L3	Beta-carotene isomerase D27 chloroplastic
GRMZM2G126361	L3	uncharacterized LOC100502422
GRMZM2G126507	L3	uncharacterized LOC100273108
GRMZM2G127421	L3	chlorophyllase-2
GRMZM2G127537	L3	uncharacterized LOC100194027
GRMZM2G128012	L3	uncharacterized LOC100191193
GRMZM2G128399	L3	uncharacterized LOC100191254
GRMZM2G129246	L3	glycolate oxidase 1
GRMZM2G129513	L3	malate dehydrogenase 6
GRMZM2G129879	L3	uncharacterized LOC100275491
GRMZM2G130085	L3	Protease Do-like 8 chloroplastic
GRMZM2G130121	L3	chaperone protein ClpB2, chloroplastic-like
GRMZM2G131165	L3	anthranilate N-benzoyltransferase protein 1
GRMZM2G131286	L3	PDK regulatory protein1
GRMZM2G131476	L3	Homeobox-leucine zipper protein HAT3
GRMZM2G132000	L3	ubiquitin-like protein 5
GRMZM2G132358	L3	Cyclase family protein
GRMZM2G132431	L3	ATPase WRNIP1
GRMZM2G132577	L3	uncharacterized LOC100275329
GRMZM2G132971	L3	uncharacterized LOC100281501
GRMZM2G132978	L3	uncharacterized LOC103636603
GRMZM2G133175	L3	uncharacterized LOC100280992
GRMZM2G133844	L3	NAD(P)H-quinone oxidoreductase subunit O, chloroplastic
GRMZM2G134067	L3	uncharacterized LOC100273532
GRMZM2G134067	L3	uncharacterized LOC100278793
GRMZM2G134671	L3	uncharacterized LOC100383648
GRMZM2G134878	L3	uncharacterized LOC100277371
GRMZM2G135029	L3	uncharacterized LOC100272785
GRMZM2G135795	L3	uncharacterized LOC100278289
GRMZM2G135877	L3	uncharacterized LOC100281043
GRMZM2G136306	L3	uncharacterized LOC100276592
GRMZM2G136794	L3	uncharacterized LOC100279622
GRMZM2G136960	L3	stress enhanced protein 2, chloroplastic
GRMZM2G137409	L3	uncharacterized LOC542690
GRMZM2G137593	L3	uncharacterized LOC100277688
GRMZM2G137673	L3	groundhog protein 7
GRMZM2G137816	L3	uncharacterized LOC100278439
GRMZM2G138258	L3	uncharacterized LOC100275802
GRMZM2G139041	L3	uncharacterized LOC100285723
GRMZM2G139374	L3	uncharacterized LOC100275589
GRMZM2G140917	L3	uncharacterized LOC100382198
GRMZM2G142383	L3	Uridine kinase-like protein 2 chloroplastic
GRMZM2G142544	L3	uncharacterized LOC100280107
GRMZM2G143917	L3	NAD(P)-binding Rossmann-fold superfamily protein
GRMZM2G144403	L3	uncharacterized LOC100279497
GRMZM2G144668	L3	1-aminocyclopropane-1-carboxylate oxidase
GRMZM2G144705	L3	HNH endonuclease
GRMZM2G145236	L3	putative inactive poly [ADP-ribose] polymerase SRO1
GRMZM2G145794	L3	magnesium transporter4
GRMZM2G145958	L3	Iron-sulfur cluster biosynthesis family protein
GRMZM2G146378	L3	uncharacterized LOC100275632
GRMZM2G146673	L3	tsi1-interacting protein TSIP1
GRMZM2G147819	L3	uncharacterized LOC100501605
GRMZM2G148130	L3	uncharacterized LOC100282569
GRMZM2G148807	L3	glutamate receptor 3.5
GRMZM2G148872	L3	uncharacterized LOC100274129
GRMZM2G149028	L3	putative RING zinc finger domain superfamily protein
GRMZM2G149317	L3	phytoene synthase 2
GRMZM2G149383	L3	uncharacterized protein, chloroplastic-like
GRMZM2G149567	L3	Chaperone protein ClpD chloroplastic
GRMZM2G150024	L3	somatic embryogenesis receptor-like kinase 3
GRMZM2G150683	L3	uncharacterized LOC100283720
GRMZM2G150906	L3	uncharacterized LOC100281190
GRMZM2G150950	L3	AT hook motif family protein
GRMZM2G150952	L3	protein kinase domain containing protein
GRMZM2G152040	L3	putative GTP diphosphokinase CRSH chloroplastic
GRMZM2G152056	L3	uncharacterized LOC100283270
GRMZM2G153358	L3	uncharacterized LOC100281296
GRMZM2G153444	L3	uncharacterized LOC100281127
GRMZM2G153582	L3	uvrB/uvrC motif family protein
GRMZM2G154505	L3	uncharacterized LOC100273352
GRMZM2G154664	L3	uncharacterized LOC100275233
GRMZM2G154881	L3	uncharacterized LOC100282281
GRMZM2G155868	L3	uncharacterized LOC100284790
GRMZM2G157168	L3	Amino acid permease 2
GRMZM2G157269	L3	acetyl-coenzyme A synthetase, chloroplastic/glyoxysomal
GRMZM2G157369	L3	uncharacterized LOC100304404
GRMZM2G157953	L3	putative NAD(P)H dehydrogenase subunit CRR3 chloroplastic
GRMZM2G158097	L3	uncharacterized LOC100381692
GRMZM2G158131	L3	serine/threonine-protein kinase NLK-like
GRMZM2G158228	L3	histidyl-tRNA synthetase
GRMZM2G158333	L3	NA
GRMZM2G158595	L3	uncharacterized LOC100383148
GRMZM2G159908	L3	putative CRINKLY4-like receptor protein kinase family protein
GRMZM2G161295	L3	Photosynthetic NDH subunit of subcomplex B 5 chloroplastic
GRMZM2G161377	L3	uncharacterized LOC100281751
GRMZM2G162347	L3	SCP1-like small phosphatase 4b
GRMZM2G162486	L3	IN2-1 protein
GRMZM2G162748	L3	uncharacterized LOC100273354
GRMZM2G162749	L3	uncharacterized LOC100193013
GRMZM2G163193	L3	ATP-dependent zinc metalloprotease FTSH 7 chloroplastic
GRMZM2G163437	L3	ADP glucose pyrophosphorylase small subunit leaf 1
GRMZM2G163671	L3	uncharacterized LOC100217158
GRMZM2G163809	L3	prenyl transferase
GRMZM2G163996	L3	uncharacterized LOC100282007
GRMZM2G164117	L3	uncharacterized LOC100273105
GRMZM2G164814	L3	amino acid carrier
GRMZM2G165919	L3	galactinol synthase 1
GRMZM2G165998	L3	uncharacterized LOC100216585
GRMZM2G165998	L3	uncharacterized LOC100280131
GRMZM2G166639	L3	uncharacterized LOC100273458
GRMZM2G166692	L3	uncharacterized LOC100272233
GRMZM2G167018	L3	NAC domain-containing protein 21/22-like
GRMZM2G167694	L3	uncharacterized LOC100275547
GRMZM2G168143	L3	ferredoxin
GRMZM2G169064	L3	uncharacterized LOC100304344
GRMZM2G169207	L3	uncharacterized LOC100282782
GRMZM2G169329	L3	uncharacterized LOC100274367
GRMZM2G169699	L3	uncharacterized LOC100217070
GRMZM2G170013	L3	uncharacterized LOC100281115
GRMZM2G170307	L3	chaperone protein dnaJ 20, chloroplastic
GRMZM2G170532	L3	uncharacterized LOC100282262
GRMZM2G170805	L3	uncharacterized LOC100282242
GRMZM2G171333	L3	uncharacterized LOC100275508
GRMZM2G171420	L3	uncharacterized LOC100276521
GRMZM2G171871	L3	probable plastid-lipid-associated protein 12, chloroplastic
GRMZM2G172410	L3	putative ion channel POLLUX-like 2
GRMZM2G172826	L3	cytochrome P450 71A1
GRMZM2G173085	L3	Lipase/lipooxygenase PLAT/LH2 family protein
GRMZM2G173710	L3	uncharacterized LOC100217045
GRMZM2G175218	L3	beta amylase4
GRMZM2G175661	L3	putative zinc finger protein
GRMZM2G175870	L3	uncharacterized LOC100274522
GRMZM2G175874	L3	uncharacterized LOC100279706
GRMZM2G176216	L3	NA
GRMZM2G176253	L3	peptide transporter PTR2
GRMZM2G177518	L3	uncharacterized LOC100275225
GRMZM2G178074	L3	phosphoenolpyruvate carboxylase kinase 1
GRMZM2G178192	L3	uncharacterized LOC100281242
GRMZM2G179133	L3	Nudix hydrolase 16 mitochondrial
GRMZM2G179146	L3	uncharacterized LOC100384340
GRMZM2G179518	L3	OSJNBa0043A12.15-like protein
GRMZM2G180471	L3	putative protein phosphatase 2C 9
GRMZM2G180612	L3	uncharacterized LOC100276346
GRMZM2G180659	L3	uncharacterized LOC100273455
GRMZM2G301803	L3	uncharacterized LOC100192849
GRMZM2G301884	L3	ATP binding protein
GRMZM2G304712	L3	uncharacterized LOC100281303
GRMZM2G305007	L3	uncharacterized aarF domain-containing protein kinase At1g71810, chloroplastic
GRMZM2G305115	L3	uncharacterized LOC100382232
GRMZM2G305856	L3	transcription factor MYB59-like
GRMZM2G306345	L3	pyruvate, orthophosphate dikinase 1
GRMZM2G307368	L3	uncharacterized LOC100286235
GRMZM2G309063	L3	uncharacterized LOC100170242
GRMZM2G309063	L3	uncharacterized LOC103649536
GRMZM2G310569	L3	potassium channel KOR1
GRMZM2G312244	L3	zinc finger protein VAR3, chloroplastic
GRMZM2G312712	L3	zinc finger protein-related
GRMZM2G312910	L3	protein containing PDZ domain a K-box domain and a TPR region
GRMZM2G317451	L3	Protein TIC 20-v chloroplastic
GRMZM2G317584	L3	uncharacterized LOC100279789
GRMZM2G319357	L3	low molecular weight protein-tyrosine-phosphatase slr0328
GRMZM2G322593	L3	RHOMBOID-like protein 9 chloroplastic
GRMZM2G323844	L3	uncharacterized LOC100276602
GRMZM2G323844	L3	uncharacterized LOC100382535
GRMZM2G324478	L3	uncharacterized LOC100277498
GRMZM2G325650	L3	F-box/kelch-repeat protein At1g80440-like
GRMZM2G326270	L3	haloacid dehalogenase-like hydrolase domain-containing protein 3
GRMZM2G327059	L3	uncharacterized LOC100281788
GRMZM2G327686	L3	Uncharacterized protein family (UPF0114)
GRMZM2G337048	L3	UDP-glycosyltransferase 86A1
GRMZM2G337143	L3	uncharacterized LOC100280384
GRMZM2G337330	L3	uncharacterized LOC100275514
GRMZM2G338333	L3	protein binding protein
GRMZM2G339563	L3	pheophorbide a oxygenase, chloroplastic
GRMZM2G339699	L3	amidophosphoribosyltransferase
GRMZM2G341658	L3	MACPF domain-containing protein
GRMZM2G342105	L3	protein DA1-related 1
GRMZM2G344388	L3	uncharacterized LOC100272290
GRMZM2G346207	L3	uncharacterized LOC100285135
GRMZM2G347836	L3	lipid phosphate phosphatase epsilon 2, chloroplastic
GRMZM2G348125	L3	stress responsive protein
GRMZM2G348512	L3	carbonic anhydrase
GRMZM2G348512	L3	uncharacterized LOC100285064
GRMZM2G349745	L3	uncharacterized LOC100275671
GRMZM2G350802	L3	protein CHUP1, chloroplastic
GRMZM2G353147	L3	putative GTP diphosphokinase RSH1, chloroplastic
GRMZM2G353276	L3	brittle stalk-2-like protein 8
GRMZM2G355523	L3	ABC transporter A family member 7
GRMZM2G359102	L3	uncharacterized LOC100283994
GRMZM2G360352	L3	F-box protein At5g39450
GRMZM2G362312	L3	uncharacterized LOC103627094
GRMZM2G369340	L3	small G protein family protein / RhoGAP family protein
GRMZM2G371944	L3	putative plastid-lipid-associated protein 13 chloroplastic
GRMZM2G372297	L3	Protein phosphatase 2C 57
GRMZM2G377115	L3	Protein kinase superfamily protein
GRMZM2G381071	L3	EF hand family
GRMZM2G382106	L3	uncharacterized LOC100274013
GRMZM2G382774	L3	uncharacterized LOC100281645
GRMZM2G383408	L3	uncharacterized LOC100192085
GRMZM2G393471	L3	uncharacterized LOC103639609
GRMZM2G395114	L3	uncharacterized LOC100383552
GRMZM2G401040	L3	ATP synthase F1, delta subunit family protein
GRMZM2G402092	L3	uncharacterized LOC100277981
GRMZM2G404897	L3	uncharacterized LOC100277313
GRMZM2G404897	L3	hydrolase, NUDIX family protein
GRMZM2G408706	L3	uncharacterized LOC100193403
GRMZM2G408706	L3	violaxanthin de-epoxidase3
GRMZM2G409133	L3	uncharacterized LOC100281254
GRMZM2G409771	L3	NA
GRMZM2G410515	L3	phytoene desaturase
GRMZM2G410515	L3	uncharacterized LOC100274071
GRMZM2G410766	L3	stress responsive protein
GRMZM2G411956	L3	uncharacterized LOC100275661
GRMZM2G412373	L3	Leucine Rich Repeat family protein expressed
GRMZM2G412611	L3	Alpha-glucan water dikinase 1 chloroplastic
GRMZM2G413897	L3	16.9 kDa class I heat shock protein 2
GRMZM2G416484	L3	FT-interacting protein 3
GRMZM2G417770	L3	NA
GRMZM2G417843	L3	4-nitrophenylphosphatase
GRMZM2G424112	L3	peptidoglycan-binding LysM domain-containing protein
GRMZM2G432390	L3	ABC transporter B family member 26, chloroplastic
GRMZM2G434317	L3	uncharacterized LOC100192100
GRMZM2G434317	L3	uncharacterized LOC100272351
GRMZM2G434317	L3	uncharacterized LOC100273714
GRMZM2G434557	L3	uncharacterized LOC100285545
GRMZM2G435034	L3	MACPF domain-containing protein
GRMZM2G436084	L3	thioredoxin H-type 5
GRMZM2G440968	L3	cystatin 3
GRMZM2G442804	L3	S-adenosyl-L-methionine-dependent methyltransferase superfamily protein
GRMZM2G443509	L3	uncharacterized LOC100274745
GRMZM2G446625	L3	uncharacterized LOC100275401
GRMZM2G446625	L3	uncharacterized LOC103632806
GRMZM2G447433	L3	uncharacterized LOC100193193
GRMZM2G448001	L3	putative WD40-like beta propeller repeat family protein
GRMZM2G448174	L3	NA
GRMZM2G449165	L3	vascular plant one zinc finger protein
GRMZM2G449950	L3	uncharacterized LOC100275361
GRMZM2G452529	L3	uncharacterized LOC100284438
GRMZM2G454928	L3	zeta carotene desaturase candidate
GRMZM2G454928	L3	uncharacterized LOC100273727
GRMZM2G454952	L3	zeta carotene desaturase candidate
GRMZM2G454952	L3	uncharacterized LOC100273727
GRMZM2G456086	L3	uncharacterized LOC100282173
GRMZM2G456086	L3	uncharacterized LOC100284771
GRMZM2G458728	L3	BEL1-like homeodomain protein 1
GRMZM2G459391	L3	ATP-dependent Clp protease adaptor protein ClpS containing protein
GRMZM2G463640	L3	NA
GRMZM2G467640	L3	uncharacterized LOC100278683
GRMZM2G474531	L3	ankyrin repeat domain-containing protein 50
GRMZM2G478568	L3	nicotianamine synthase 3
GRMZM2G481261	L3	electron carrier/ electron transporter/ iron ion binding protein
GRMZM2G543629	L3	sigma factor of plastid RNA polymerase
GRMZM2G703231	L3	uncharacterized LOC100283831
GRMZM5G803565	L3	putative DUF1421 domain family protein
GRMZM5G810061	L3	elongation factor G-2, chloroplastic
GRMZM5G813886	L3	uncharacterized LOC100216600
GRMZM5G824629	L3	ubiquitin-conjugating enzyme E2 32-like
GRMZM5G825759	L3	uncharacterized LOC100282566
GRMZM5G830932	L3	sigma factor protein
GRMZM5G836910	L3	aspartate aminotransferase
GRMZM5G840582	L3	uncharacterized LOC100279700
GRMZM5G840582	L3	uncharacterized LOC100501386
GRMZM5G842071	L3	Laccase-7
GRMZM5G843748	L3	uncharacterized LOC100282411
GRMZM5G845611	L3	glyceraldehyde phosphate dehydrogenase B1
GRMZM5G851815	L3	uncharacterized LOC100502482
GRMZM5G862663	L3	ATP synthase delta chain, chloroplastic
GRMZM5G862882	L3	uncharacterized LOC100273180
GRMZM5G863344	L3	putative RING zinc finger domain superfamily protein
GRMZM5G863596	L3	alpha-amylase 3, chloroplastic
GRMZM5G867125	L3	uncharacterized LOC100277230
GRMZM5G870170	L3	uncharacterized LOC100322876
GRMZM5G870446	L3	uncharacterized LOC100284083
GRMZM5G874903	L3	ribose-5-phosphate isomerase
GRMZM5G876434	L3	transducin family protein / WD-40 repeat family protein
GRMZM5G878070	L3	uncharacterized LOC103630188
GRMZM5G878073	L3	NA
GRMZM5G887647	L3	uncharacterized LOC100382929
GRMZM5G890665	L3	uncharacterized LOC100501783
GRMZM5G896082	L3	PGR5-like protein 1B chloroplastic
GRMZM6G056015	L3	Bidirectional sugar transporter SWEET2
AC202185.4_FG004	LB	NA
GRMZM2G000587	LB	putative galacturonosyltransferase-like 9
GRMZM2G000718	LB	novel plant SNARE 11
GRMZM2G001541	LB	IRK-interacting protein
GRMZM2G004466	LB	xylogen protein 1
GRMZM2G007306	LB	uncharacterized LOC100279116
GRMZM2G007729	LB	low molecular weight heat shock protein precursor
GRMZM2G009188	LB	11-beta-hydroxysteroid dehydrogenase 1A
GRMZM2G009365	LB	uncharacterized LOC103626567
GRMZM2G014419	LB	harpin-induced protein
GRMZM2G014720	LB	BCL-2 binding anthanogene-1
GRMZM2G016649	LB	uncharacterized LOC100279868
GRMZM2G016774	LB	probable acyl-activating enzyme 16, chloroplastic
GRMZM2G020898	LB	putative O-Glycosyl hydrolase superfamily protein
GRMZM2G022897	LB	uncharacterized LOC100279241
GRMZM2G026881	LB	protein IRREGULAR XYLEM 15
GRMZM2G029101	LB	uncharacterized LOC100283623
GRMZM2G032376	LB	uncharacterized LOC100278821
GRMZM2G032376	LB	uncharacterized LOC100279561
GRMZM2G033937	LB	uncharacterized LOC100191668
GRMZM2G036113	LB	uncharacterized LOC100381628
GRMZM2G038243	LB	transferase family protein
GRMZM2G038964	LB	inositolphosphorylceramide-B C-26 hydroxylase
GRMZM2G039592	LB	uncharacterized LOC100276900
GRMZM2G041980	LB	NOD26-like membrane intrinsic protein 1
GRMZM2G042179	LB	UDP-glucuronic acid 4-epimerase
GRMZM2G042607	LB	beta-1,3-galactosyltransferase GALT1
GRMZM2G043489	LB	Protein LONGIFOLIA 2
GRMZM2G044074	LB	lesion22
GRMZM2G046101	LB	uncharacterized LOC100281994
GRMZM2G046459	LB	uncharacterized LOC100216736
GRMZM2G046750	LB	lipid binding protein
GRMZM2G047124	LB	uncharacterized LOC100381914
GRMZM2G047298	LB	uncharacterized LOC103651417
GRMZM2G048140	LB	uncharacterized LOC103640485
GRMZM2G049541	LB	phosphoenolpyruvate carboxylase kinase 4
GRMZM2G050305	LB	transcription factor MYB31
GRMZM2G055273	LB	CASP-like protein 2C3
GRMZM2G056903	LB	putative leucine-rich repeat receptor-like protein kinase family protein
GRMZM2G058026	LB	Aspartyl protease APCB1
GRMZM2G058456	LB	probable protein ABIL4
GRMZM2G058518	LB	uncharacterized LOC100282443
GRMZM2G060659	LB	putative disease resistance protein RGA1
GRMZM2G060659	LB	uncharacterized LOC100278478
GRMZM2G060837	LB	putative xyloglucan endotransglucosylase/hydrolase protein 30
GRMZM2G061562	LB	uncharacterized LOC100279500
GRMZM2G061663	LB	E3 ubiquitin-protein ligase Arkadia
GRMZM2G066516	LB	Ternary complex factor MIP1-like protein
GRMZM2G069325	LB	uncharacterized LOC100272412
GRMZM2G071042	LB	NA
GRMZM2G073814	LB	uncharacterized LOC100280688
GRMZM2G073814	LB	signal recognition particle 14 kDa protein
GRMZM2G073928	LB	uncharacterized LOC100304354
GRMZM2G074896	LB	uncharacterized LOC100281411
GRMZM2G077669	LB	molybdate-anion transporter
GRMZM2G080183	LB	uncharacterized LOC100286338
GRMZM2G080270	LB	putative leucine-rich repeat receptor-like protein kinase family protein
GRMZM2G080524	LB	uncharacterized LOC100286062
GRMZM2G081322	LB	villin-2
GRMZM2G082372	LB	uncharacterized 100283977
GRMZM2G082544	LB	Putative membrane lipoprotein
GRMZM2G083195	LB	uncharacterized LOC100282930
GRMZM2G084806	LB	ATP binding protein
GRMZM2G085568	LB	uncharacterized LOC100276479
GRMZM2G086897	LB	Binding protein
GRMZM2G089448	LB	Drought and salt tolerance protein
GRMZM2G089454	LB	ADP-ribosylation factor-like A1A
GRMZM2G092021	LB	uncharacterized LOC100272635
GRMZM2G096655	LB	NDR1/HIN1-like protein 2
GRMZM2G098015	LB	proline-rich transmembrane protein 1
GRMZM2G098239	LB	uncharacterized LOC103645956
GRMZM2G099944	LB	uncharacterized LOC100502086
GRMZM2G101875	LB	uncharacterized LOC100279270
GRMZM2G102347	LB	uncharacterized LOC100282291
GRMZM2G102356	LB	uncharacterized LOC542195
GRMZM2G102946	LB	Rho-related protein from plants 5
GRMZM2G103357	LB	SC3 protein
GRMZM2G107711	LB	uncharacterized LOC100277187
GRMZM2G109326	LB	brittle stalk 2
GRMZM2G110735	LB	uncharacterized LOC100274698
GRMZM2G113137	LB	cellulose synthase 6
GRMZM2G113159	LB	DUF538 family protein
GRMZM2G113372	LB	NA
GRMZM2G116029	LB	uncharacterized LOC100275498
GRMZM2G116538	LB	remorin
GRMZM2G117746	LB	peptidyl-prolyl isomerase PASTICCINO1
GRMZM2G118243	LB	glossy13
GRMZM2G118366	LB	uncharacterized LOC100279402
GRMZM2G119759	LB	uncharacterized LOC107228386
GRMZM2G125516	LB	uncharacterized LOC100279515
GRMZM2G126182	LB	N-alpha-acetyltransferase 38, NatC auxiliary subunit
GRMZM2G127598	LB	fructose-2,6-bisphosphatase
GRMZM2G132303	LB	DNA-3-methyladenine glycosylase I
GRMZM2G134308	LB	putative beta-14-xylosyltransferase IRX10L
GRMZM2G134857	LB	uncharacterized LOC100277899
GRMZM2G135400	LB	probable BRI1 kinase inhibitor 1
GRMZM2G136364	LB	uncharacterized LOC100284997
GRMZM2G137211	LB	uncharacterized LOC100384417
GRMZM2G137788	LB	receptor protein kinase TMK1
GRMZM2G137864	LB	uncharacterized LOC100277357
GRMZM2G138585	LB	Putative membrane lipoprotein
GRMZM2G139250	LB	uncharacterized LOC100272706
GRMZM2G140328	LB	calcium-transporting ATPase 5, plasma membrane-type
GRMZM2G142898	LB	cellulose synthase catalytic subunit 12
GRMZM2G142918	LB	Eukaryotic aspartyl protease family protein
GRMZM2G143883	LB	uncharacterized LOC100274574
GRMZM2G144155	LB	ankyrin protein kinase-like
GRMZM2G146219	LB	uncharacterized LOC100276376
GRMZM2G147780	LB	Rop guanine nucleotide exchange factor 14
GRMZM2G148270	LB	uncharacterized LOC100276243
GRMZM2G149201	LB	receptor-like protein kinase
GRMZM2G149580	LB	uncharacterized LOC100284652
GRMZM2G150217	LB	Glycine-rich protein family
GRMZM2G150758	LB	uncharacterized LOC100274328
GRMZM2G151738	LB	leucine-rich repeat (LRR) family protein
GRMZM2G155348	LB	Glycerol-3-phosphate dehydrogenase [NAD(+)] GPDHC1 cytosolic
GRMZM2G156365	LB	uncharacterized LOC100280212
GRMZM2G156816	LB	Spermidine hydroxycinnamoyl transferase
GRMZM2G156904	LB	uncharacterized LOC100277923
GRMZM2G158359	LB	probable receptor protein kinase TMK1
GRMZM2G161664	LB	probable inactive receptor kinase
GRMZM2G162290	LB	uncharacterized LOC103651188
GRMZM2G162758	LB	uncharacterized LOC100217282
GRMZM2G163476	LB	bile acid sodium symporter/ transporter
GRMZM2G165179	LB	triacylglycerol lipase
GRMZM2G167085	LB	delta-7-sterol-C5
GRMZM2G169458	LB	uncharacterized LOC100280692
GRMZM2G169825	LB	BTB/POZ domain-containing protein At5g66560
GRMZM2G170044	LB	lipid binding protein
GRMZM2G171028	LB	uncharacterized LOC100191315
GRMZM2G171139	LB	uncharacterized LOC100382251
GRMZM2G173195	LB	glycerol-3-phosphate dehydrogenase
GRMZM2G174048	LB	uncharacterized LOC100284215
GRMZM2G174680	LB	lipid binding protein
GRMZM2G176542	LB	uncharacterized LOC103650882
GRMZM2G177242	LB	fasciclin-like arabinogalactan protein 7
GRMZM2G178199	LB	disease resistance response protein 206
GRMZM2G178486	LB	uncharacterized LOC100281639
GRMZM2G178797	LB	guanylyl cyclase-like protein
GRMZM2G179638	LB	uncharacterized LOC100275568
GRMZM2G180697	LB	uncharacterized LOC100275224
GRMZM2G301908	LB	fasciclin-like arabinogalactan protein 10
GRMZM2G304212	LB	uncharacterized LOC100274833
GRMZM2G305280	LB	uncharacterized LOC100277357
GRMZM2G312078	LB	RING-H2 finger protein ATL80
GRMZM2G313009	LB	uncharacterized LOC100279592
GRMZM2G313009	LB	uncharacterized LOC103636270
GRMZM2G322328	LB	external alternative NAD(P)H-ubiquinone oxidoreductase B1, mitochondrial
GRMZM2G322618	LB	uncharacterized LOC100283550
GRMZM2G339540	LB	uncharacterized LOC100279562
GRMZM2G339866	LB	uncharacterized LOC100276184
GRMZM2G343048	LB	uncharacterized LOC100303855
GRMZM2G357112	LB	NDR1/HIN1-like protein 10
GRMZM2G365961	LB	arogenate dehydrogenase
GRMZM2G367650	LB	RING zinc finger protein-like
GRMZM2G369839	LB	uncharacterized LOC100278460
GRMZM2G383122	LB	BAG family molecular chaperone regulator 1
GRMZM2G394528	LB	putative methyltransferase PMT15
GRMZM2G401883	LB	uncharacterized LOC100276969
GRMZM2G404207	LB	receptor-like serine/threonine-protein kinase ALE2
GRMZM2G405094	LB	myb-related protein 308
GRMZM2G405581	LB	uncharacterized LOC100279673
GRMZM2G408963	LB	uncharacterized LOC100285655
GRMZM2G419953	LB	uncharacterized LOC100192080
GRMZM2G420357	LB	leucine-rich repeat extensin-like protein 3
GRMZM2G425965	LB	uncharacterized LOC100281122
GRMZM2G427451	LB	AIR12
GRMZM2G427697	LB	Formin-like protein 18
GRMZM2G438243	LB	uncharacterized LOC100277095
GRMZM2G440562	LB	uncharacterized LOC100501901
GRMZM2G443495	LB	uncharacterized LOC100273549
GRMZM2G443495	LB	fatty acid amide hydrolase pseudogene
GRMZM2G445478	LB	uncharacterized LOC100275783
GRMZM2G468661	LB	probable galacturonosyltransferase-like 3
GRMZM2G469898	LB	uncharacterized LOC100283707
GRMZM2G473788	LB	uncharacterized LOC100277773
GRMZM2G477340	LB	CDP-diacylglycerol--serine O-phosphatidyltransferase 1
GRMZM2G565940	LB	NA
GRMZM5G812926	LB	uncharacterized LOC100382062
GRMZM5G822180	LB	putative bifunctional inhibitor/LTP/seed storage protein family
GRMZM5G832281	LB	uncharacterized LOC100274599
GRMZM5G837018	LB	uncharacterized LOC100272304
GRMZM5G845601	LB	protein IQ-DOMAIN 1
GRMZM5G858249	LB	putative O-glycosyl hydrolase family 17 protein
GRMZM5G860761	LB	glucan endo-1,3-beta-D-glucosidase-like
GRMZM5G864689	LB	kinesin-like protein KIN-7D, chloroplastic
GRMZM5G878322	LB	uncharacterized LOC100278853
GRMZM5G882708	LB	uncharacterized LOC100273983
GRMZM5G883759	LB	uncharacterized LOC100275537
GRMZM6G698196	LB	NA
AC213521.3_FG005	LD	NA
GRMZM2G000219	LD	copper-transporting ATPase PAA1
GRMZM2G004161	LD	uncharacterized LOC100191305
GRMZM2G004305	LD	uncharacterized LOC100285885
GRMZM2G004305	LD	uncharacterized LOC103645869
GRMZM2G022279	LD	GDSL esterase/lipase
GRMZM2G023946	LD	uncharacterized LOC100193923
GRMZM2G027851	LD	sodium/hydrogen exchanger 2-like
GRMZM2G028535	LD	uncharacterized LOC100280719
GRMZM2G032821	LD	uncharacterized LOC100278355
GRMZM2G040736	LD	cytokinin response regulator 1
GRMZM2G048281	LD	uncharacterized LOC100278373
GRMZM2G049695	LD	transcription factor MYB1R1
GRMZM2G054013	LD	probable 4-coumarate--CoA ligase 2
GRMZM2G055469	LD	Pirin-like protein 2
GRMZM2G065244	LD	cytochrome b561 and DOMON domain-containing protein At5g47530
GRMZM2G071021	LD	cytosolic aldehyde dehydrogenase RF2C
GRMZM2G073427	LD	Basic leucine zipper 25
GRMZM2G078723	LD	lachrymatory factor synthase
GRMZM2G083130	LD	cytokinin-O-glucosyltransferase 2
GRMZM2G103945	LD	tonoplast intrinsic protein 4
GRMZM2G104325	LD	uncharacterized LOC100216710
GRMZM2G104843	LD	tasselseed1
GRMZM2G113002	LD	Putative E3 ubiquitin-protein ligase XBAT31
GRMZM2G113228	LD	endonuclease III homolog 1, chloroplastic
GRMZM2G133684	LD	Integral membrane HPP family protein
GRMZM2G138074	LD	putative cytochrome P450 superfamily protein
GRMZM2G144730	LD	Pyruvate kinase
GRMZM2G151903	LD	uncharacterized LOC100191901
GRMZM2G159700	LD	enzyme of the cupin superfamily
GRMZM2G161809	LD	transparent testa 12 protein
GRMZM2G162783	LD	UDP-glycosyltransferase 708A6
GRMZM2G166976	LD	SPX domain-containing membrane protein
GRMZM2G170338	LD	defense-related protein
GRMZM2G174896	LD	uncharacterized LOC100281467
GRMZM2G178074	LD	phosphoenolpyruvate carboxylase kinase 1
GRMZM2G355752	LD	early light-induced protein
GRMZM2G419938	LD	NA
GRMZM5G833124	LD	uncharacterized LOC100278802
GRMZM5G881803	LD	barley mlo defense gene homolog 8
AC206951.3_FG017	LN	NA
GRMZM2G001915	LN	Mitochondrial substrate carrier family protein
GRMZM2G004858	LN	uncharacterized LOC100382469
GRMZM2G006468	LN	wound responsive protein-like
GRMZM2G007867	LN	Plant Tudor-like RNA-binding protein
GRMZM2G007907	LN	uncharacterized LOC100276230
GRMZM2G008226	LN	probable alpha,alpha-trehalose-phosphate synthase [UDP-forming] 9
GRMZM2G010202	LN	long chain base biosynthesis protein 2d
GRMZM2G011006	LN	uncharacterized LOC100193480
GRMZM2G012724	LN	uncharacterized LOC100281558
GRMZM2G013398	LN	Zinc finger protein CONSTANS-LIKE 9
GRMZM2G014022	LN	probable F-box protein At2g36090
GRMZM2G018027	LN	OSJNBa0088A01.13-like protein
GRMZM2G018462	LN	uncharacterized LOC100194258
GRMZM2G018837	LN	uncharacterized LOC100286080
GRMZM2G020766	LN	uncharacterized LOC103633542
GRMZM2G021530	LN	cyclin-P4-1
GRMZM2G022782	LN	Alkaline/neutral invertase A mitochondrial
GRMZM2G023711	LN	uncharacterized LOC107522032
GRMZM2G025459	LN	SNF1-related protein kinase regulatory subunit beta-1
GRMZM2G025966	LN	uncharacterized LOC103636252
GRMZM2G026523	LN	peptide transporter PTR2
GRMZM2G026889	LN	uncharacterized LOC100281722
GRMZM2G029242	LN	serine/threonine-protein kinase receptor
GRMZM2G031278	LN	uncharacterized LOC103640815
GRMZM2G035749	LN	Beta-amylase 3 chloroplastic
GRMZM2G036996	LN	uncharacterized LOC100277587
GRMZM2G037422	LN	U-box domain-containing protein 44
GRMZM2G046297	LN	Protein kinase superfamily protein
GRMZM2G049364	LN	uncharacterized LOC100383281
GRMZM2G055898	LN	uncharacterized LOC100217062
GRMZM2G055973	LN	putative RING zinc finger domain superfamily protein
GRMZM2G062591	LN	DNA-binding protein
GRMZM2G063151	LN	initiator binding protein
GRMZM2G067122	LN	uncharacterized LOC100277843
GRMZM2G068715	LN	uncharacterized LOC100285364
GRMZM2G069024	LN	uncharacterized LOC100216811
GRMZM2G070034	LN	uncharacterized LOC100382583
GRMZM2G070167	LN	uncharacterized LOC100273036
GRMZM2G070167	LN	uncharacterized LOC100281148
GRMZM2G070873	LN	uncharacterized LOC100277736
GRMZM2G071087	LN	uncharacterized LOC100285253
GRMZM2G074097	LN	thiamine biosynthesis 2
GRMZM2G074107	LN	uncharacterized LOC100283776
GRMZM2G075562	LN	uncharacterized LOC100304421
GRMZM2G076844	LN	uncharacterized LOC100501780
GRMZM2G077002	LN	uncharacterized LOC100282731
GRMZM2G079583	LN	putative leucine-rich repeat transmembrane protein kinase family protein
GRMZM2G085577	LN	uncharacterized LOC100285259
GRMZM2G085941	LN	MACPF domain-containing protein NSL1
GRMZM2G086841	LN	uncharacterized LOC100384718
GRMZM2G086876	LN	AT-hook motif nuclear-localized protein 5
GRMZM2G091857	LN	NA
GRMZM2G095126	LN	uncharacterized LOC100280970
GRMZM2G098298	LN	cysteine protease 1
GRMZM2G099049	LN	Dormancy-associated protein homolog 3
GRMZM2G099767	LN	uncharacterized LOC100285243
GRMZM2G101687	LN	probable serine/threonine-protein kinase PBL19
GRMZM2G101754	LN	putative U-box domain protein kinase family
GRMZM2G102382	LN	putative thioredoxin superfamily protein
GRMZM2G102968	LN	uncharacterized LOC100191251
GRMZM2G102968	LN	nucleolar RNA helicase 2
GRMZM2G103900	LN	uncharacterized LOC100191538
GRMZM2G105362	LN	uncharacterized LOC100281846
GRMZM2G105436	LN	uncharacterized LOC100285830
GRMZM2G110027	LN	ATP-dependent protease La (LON) domain protein
GRMZM2G111657	LN	uncharacterized LOC100281659
GRMZM2G112284	LN	uncharacterized LOC100501832
GRMZM2G112656	LN	uncharacterized LOC100278458
GRMZM2G113512	LN	putative protein kinase superfamily protein
GRMZM2G116640	LN	uncharacterized LOC100275790
GRMZM2G116671	LN	uncharacterized LOC100278204
GRMZM2G118241	LN	serine carboxypeptidase 1
GRMZM2G121525	LN	LOC100194197-like pseudogene
GRMZM2G121565	LN	BRASSINOSTEROID INSENSITIVE 1-associated receptor kinase 1
GRMZM2G121715	LN	uncharacterized LOC100283046
GRMZM2G123896	LN	uncharacterized LOC100272715
GRMZM2G123977	LN	uncharacterized LOC100281471
GRMZM2G129166	LN	uncharacterized LOC100274775
GRMZM2G130943	LN	uncharacterized LOC100191524
GRMZM2G139462	LN	uncharacterized LOC100282859
GRMZM2G141353	LN	Plant basic secretory protein (BSP) family protein
GRMZM2G142063	LN	uncharacterized LOC100501657
GRMZM2G144028	LN	Putative WAK receptor-like protein kinase family protein
GRMZM2G146337	LN	uncharacterized LOC100502445
GRMZM2G148087	LN	uncharacterized LOC100279301
GRMZM2G153683	LN	uncharacterized LOC100217287
GRMZM2G154505	LN	uncharacterized LOC100273352
GRMZM2G157113	LN	AMP-binding protein
GRMZM2G157168	LN	Amino acid permease 2
GRMZM2G158860	LN	putative MAP kinase superfamily protein
GRMZM2G159034	LN	uncharacterized LOC100382164
GRMZM2G159632	LN	sulfate transporter1
GRMZM2G160460	LN	uncharacterized LOC100281441
GRMZM2G160460	LN	uncharacterized LOC100282396
GRMZM2G162868	LN	uncharacterized LOC100277571
GRMZM2G164202	LN	pentatricopeptide repeat smr4
GRMZM2G165060	LN	putative protein kinase superfamily protein
GRMZM2G165597	LN	probable LRR receptor-like serine/threonine-protein kinase At1g06840
GRMZM2G169994	LN	E3 ubiquitin-protein ligase RMA1H1
GRMZM2G172485	LN	uncharacterized LOC100275369
GRMZM2G173647	LN	disease resistance protein RPS2
GRMZM2G175995	LN	uncharacterized LOC100274662
GRMZM2G176780	LN	carbohydrate transporter/ sugar porter/ transporter
GRMZM2G180372	LN	uncharacterized LOC100274189
GRMZM2G304010	LN	U-box domain-containing protein 8
GRMZM2G309193	LN	NA
GRMZM2G310368	LN	uncharacterized LOC100283393
GRMZM2G324478	LN	uncharacterized LOC100277498
GRMZM2G326235	LN	NA
GRMZM2G333875	LN	putative cysteine-rich receptor-like protein kinase 23
GRMZM2G335618	LN	glutathione transferase19
GRMZM2G341479	LN	pentatricopeptide repeat-containing protein At3g22690
GRMZM2G345622	LN	uncharacterized LOC100278220
GRMZM2G362312	LN	uncharacterized LOC103627094
GRMZM2G366659	LN	probable alpha,alpha-trehalose-phosphate synthase [UDP-forming] 10
GRMZM2G366681	LN	uncharacterized LOC103644294
GRMZM2G400470	LN	uncharacterized LOC100194322
GRMZM2G400961	LN	uncharacterized LOC100303807
GRMZM2G416817	LN	alpha/beta-Hydrolases superfamily protein
GRMZM2G420715	LN	VQ motif family protein
GRMZM2G424857	LN	uncharacterized LOC100191244
GRMZM2G424857	LN	uncharacterized LOC100274074
GRMZM2G424857	LN	uncharacterized LOC103636618
GRMZM2G431243	LN	calmodulin-binding transcription activator 1
GRMZM2G441144	LN	thioredoxin-like 5
GRMZM2G441656	LN	uncharacterized LOC100277911
GRMZM2G445057	LN	uncharacterized LOC100193763
GRMZM2G448001	LN	putative WD40-like beta propeller repeat family protein
GRMZM2G450233	LN	uncharacterized LOC100273479
GRMZM2G451882	LN	calmodulin binding protein
GRMZM2G460617	LN	uncharacterized LOC100274513
GRMZM2G466044	LN	ethylene-responsive transcription factor 2
GRMZM2G467640	LN	uncharacterized LOC100278683
GRMZM2G481730	LN	uncharacterized LOC100502529
GRMZM5G831843	LN	organic cation/carnitine transporter 4
GRMZM5G832805	LN	indole-3-acetate beta-glucosyltransferase
GRMZM5G848182	LN	uncharacterized LOC103633297
GRMZM5G864166	LN	4Fe-4S ferredoxin, iron-sulfur binding protein
GRMZM5G883250	LN	Actin cross-linking protein
GRMZM5G894110	LN	DNA topoisomerase 1
GRMZM6G182520	LN	uncharacterized LOC100275443
AC155624.2_FG011	LT	NA
AC207628.4_FG009	LT	NA
AC211394.4_FG004	LT	NA
AC217975.3_FG001	LT	NA
AC233901.1_FG010	LT	NA
AC233922.1_FG008	LT	NA
AC234522.1_FG005	LT	NA
GRMZM2G001639	LT	ATPP2-A13
GRMZM2G001696	LT	phosphoenolpyruvate carboxykinase
GRMZM2G001724	LT	uncharacterized LOC100216568
GRMZM2G002492	LT	uncharacterized LOC100276550
GRMZM2G002756	LT	ATP-dependent Clp protease adaptor protein ClpS containing protein
GRMZM2G003179	LT	copper transporter 5.1
GRMZM2G003762	LT	aluminum-induced protein homolog1
GRMZM2G004128	LT	uncharacterized LOC100285158
GRMZM2G004455	LT	protein MEI2-like 2
GRMZM2G005562	LT	uncharacterized LOC100283618
GRMZM2G007012	LT	cytokinin-O-glucosyltransferase 1
GRMZM2G007683	LT	sulfiredoxin, chloroplastic/mitochondrial
GRMZM2G008263	LT	granule bound starch synthase IIa precursor
GRMZM2G009320	LT	uncharacterized LOC100278234
GRMZM2G009948	LT	uncharacterized LOC100193020
GRMZM2G010142	LT	probable glucomannan 4-beta-mannosyltransferase 7
GRMZM2G010468	LT	trans-cinnamate 4-monooxygenase
GRMZM2G010555	LT	uncharacterized LOC100284413
GRMZM2G011269	LT	mpv17 / PMP22 family protein
GRMZM2G011592	LT	uncharacterized LOC100192109
GRMZM2G011896	LT	receptor-like protein kinase HSL1
GRMZM2G013970	LT	21.7 kDa class VI heat shock protein
GRMZM2G014154	LT	histidine-containing phosphotransfer protein 2
GRMZM2G014441	LT	uncharacterized LOC100275496
GRMZM2G014902	LT	LHY protein
GRMZM2G015285	LT	harpin binding protein 1
GRMZM2G016084	LT	30S ribosomal protein S1, chloroplastic-like
GRMZM2G017080	LT	uncharacterized LOC100381432
GRMZM2G017229	LT	microtubule-associated protein futsch
GRMZM2G017249	LT	microtubule-associated protein futsch
GRMZM2G017351	LT	mitogen-activated protein kinase 14
GRMZM2G017426	LT	uncharacterized LOC100304309
GRMZM2G017522	LT	uncharacterized LOC100384005
GRMZM2G018006	LT	1-aminocyclopropane-1-carboxylate synthase3
GRMZM2G018876	LT	uncharacterized LOC100283103
GRMZM2G019106	LT	transcription factor HBP-1a
GRMZM2G019335	LT	uncharacterized LOC100273793
GRMZM2G019411	LT	pectinesterase-1
GRMZM2G020104	LT	glutamate receptor 3.4
GRMZM2G021074	LT	putative GTP diphosphokinase RSH2 chloroplastic
GRMZM2G021416	LT	Serine/threonine-protein kinase WNK2
GRMZM2G022242	LT	UDP-glycosyltransferase 78D2
GRMZM2G023105	LT	uncharacterized LOC100382593
GRMZM2G026807	LT	Ribulose-phosphate 3-epimerase
GRMZM2G027166	LT	uncharacterized LOC100285779
GRMZM2G030880	LT	uncharacterized LOC100275370
GRMZM2G030880	LT	uncharacterized LOC100278698
GRMZM2G032218	LT	putative ABC transporter C family member 15
GRMZM2G035134	LT	uncharacterized LOC100281893
GRMZM2G036609	LT	ferredoxin-dependent glutamate synthase 1
GRMZM2G036908	LT	uncharacterized LOC100192051
GRMZM2G037015	LT	PIF/Ping-Pong transposase family protein
GRMZM2G037140	LT	Actin-depolymerizing factor 4
GRMZM2G037472	LT	kinesin-like protein KIN-14O
GRMZM2G040559	LT	tubulin alpha-6 chain
GRMZM2G040968	LT	uncharacterized LOC100274067
GRMZM2G042171	LT	sulfate transporter3
GRMZM2G043277	LT	uncharacterized LOC100192807
GRMZM2G045638	LT	NA
GRMZM2G046498	LT	probable NAD kinase 2, chloroplastic
GRMZM2G047002	LT	uncharacterized LOC100277637
GRMZM2G047431	LT	uncharacterized LOC100273017
GRMZM2G047592	LT	uncharacterized LOC100273735
GRMZM2G047681	LT	uncharacterized LOC103646427
GRMZM2G048136	LT	MYB59
GRMZM2G048549	LT	uncharacterized LOC100191836
GRMZM2G048582	LT	NIN-like protein 1
GRMZM2G050108	LT	nicotianamine synthase 3
GRMZM2G051103	LT	putative CBL-interacting protein kinase family protein
GRMZM2G051697	LT	uncharacterized LOC100274536
GRMZM2G051750	LT	uncharacterized LOC100276939
GRMZM2G051785	LT	scarecrow-like 6
GRMZM2G051787	LT	uncharacterized LOC100304397
GRMZM2G052509	LT	ras-related protein Rab11A
GRMZM2G053298	LT	protein NLP1
GRMZM2G055037	LT	uncharacterized LOC100285989
GRMZM2G056772	LT	wound-induced protein WI12 pseudogene
GRMZM2G058472	LT	uncharacterized LOC100286027
GRMZM2G059013	LT	fringe-related protein
GRMZM2G059110	LT	uncharacterized LOC100193547
GRMZM2G059110	LT	uncharacterized LOC114574133
GRMZM2G059392	LT	carboxy-lyase
GRMZM2G059453	LT	uncharacterized LOC100282657
GRMZM2G059836	LT	uncharacterized LOC100281644
GRMZM2G061906	LT	uncharacterized LOC100193990
GRMZM2G062420	LT	uncharacterized LOC100283069
GRMZM2G063276	LT	nudix hydrolase 4
GRMZM2G064679	LT	uncharacterized LOC100277705
GRMZM2G065012	LT	uncharacterized LOC100381653
GRMZM2G068212	LT	sulfate transporter7
GRMZM2G068361	LT	uncharacterized LOC100280094
GRMZM2G069713	LT	uncharacterized LOC100857041
GRMZM2G069928	LT	uncharacterized LOC103634302
GRMZM2G070475	LT	dnaJ homolog subfamily B member 3
GRMZM2G071023	LT	probable NAD kinase 2, chloroplastic
GRMZM2G071166	LT	DUF309 domain protein
GRMZM2G071977	LT	MYB-related transcription factor
GRMZM2G072632	LT	protein PIN-LIKES 7
GRMZM2G073567	LT	Serine/arginine-rich splicing factor SR45a
GRMZM2G074024	LT	putative regulator of chromosome condensation (RCC1) family protein
GRMZM2G074479	LT	uncharacterized LOC100283749
GRMZM2G075002	LT	CBL-interacting serine/threonine-protein kinase 1
GRMZM2G075058	LT	uncharacterized protein At4g18257
GRMZM2G075058	LT	GDSL esterase/lipase At4g10955
GRMZM2G078781	LT	uncharacterized LOC100273558
GRMZM2G079458	LT	uncharacterized LOC100191782
GRMZM2G080530	LT	uncharacterized LOC100191600
GRMZM2G080567	LT	uncharacterized LOC100276535
GRMZM2G082032	LT	probable isoaspartyl peptidase/L-asparaginase 2
GRMZM2G083058	LT	uncharacterized LOC100279247
GRMZM2G085019	LT	NADP malic enzyme 3
GRMZM2G085117	LT	arogenate dehydrogenase
GRMZM2G085960	LT	uncharacterized LOC100274097
GRMZM2G086088	LT	uncharacterized LOC100286223
GRMZM2G086258	LT	plastidic general dicarboxylate transporter
GRMZM2G086389	LT	high-affinity potassium transporter
GRMZM2G086714	LT	probable GTP diphosphokinase RSH3, chloroplastic
GRMZM2G087758	LT	dnaJ domain containing protein
GRMZM2G088053	LT	WAT1-related protein
GRMZM2G088469	LT	uncharacterized LOC100277646
GRMZM2G089121	LT	disulfide oxidoreductase/ monooxygenase
GRMZM2G089484	LT	MAP kinase6
GRMZM2G091124	LT	uncharacterized LOC100275426
GRMZM2G091456	LT	uncharacterized LOC100274333
GRMZM2G092595	LT	putative 1-phosphatidylinositol-3-phosphate 5-kinase FAB1C
GRMZM2G093096	LT	uncharacterized LOC100276005
GRMZM2G093666	LT	uncharacterized LOC100284057
GRMZM2G094543	LT	uncharacterized LOC100274993
GRMZM2G094698	LT	uncharacterized LOC103643836
GRMZM2G094792	LT	uncharacterized LOC100383912
GRMZM2G095206	LT	NAD(P)-binding Rossmann-fold superfamily protein
GRMZM2G095302	LT	uncharacterized LOC100285401
GRMZM2G095757	LT	CDP-diacylglycerol--serine O-phosphatidyltransferase 1
GRMZM2G101004	LT	uncharacterized LOC100193737
GRMZM2G101130	LT	uncharacterized LOC100278071
GRMZM2G101480	LT	uncharacterized LOC100273208
GRMZM2G104041	LT	heavy metal-associated isoprenylated plant protein 26-like
GRMZM2G104147	LT	putative magnesium transporter NIPA4
GRMZM2G104283	LT	uncharacterized LOC100281561
GRMZM2G104310	LT	glycine dehydrogenase (decarboxylating), mitochondrial
GRMZM2G104608	LT	uncharacterized LOC100191423
GRMZM2G104626	LT	uncharacterized LOC100285592
GRMZM2G106752	LT	uncharacterized LOC103653668
GRMZM2G107408	LT	uncharacterized LOC100193460
GRMZM2G108138	LT	uncharacterized LOC100274428
GRMZM2G108586	LT	uncharacterized LOC100275873
GRMZM2G109674	LT	uncharacterized LOC100501371
GRMZM2G110572	LT	protein kinase domain superfamily protein
GRMZM2G111164	LT	uncharacterized LOC100194257
GRMZM2G113052	LT	negatively light-regulated protein
GRMZM2G113332	LT	uncharacterized LOC100192891
GRMZM2G113480	LT	uncharacterized LOC100275199
GRMZM2G114557	LT	uncharacterized LOC100502377
GRMZM2G114642	LT	glossy 1
GRMZM2G116689	LT	uncharacterized LOC100282222
GRMZM2G117513	LT	Protein TIFY 10B
GRMZM2G117754	LT	alpha-L-fucosidase 2
GRMZM2G118462	LT	probable alpha,alpha-trehalose-phosphate synthase [UDP-forming] 7
GRMZM2G119932	LT	putative F-box protein
GRMZM2G121151	LT	uncharacterized LOC100275474
GRMZM2G121468	LT	molybdenum cofactor synthesis protein 2A
GRMZM2G121612	LT	starch synthase IIIb-1 precursor
GRMZM2G122335	LT	uncharacterized LOC100279919
GRMZM2G123428	LT	uncharacterized LOC100193876
GRMZM2G125529	LT	uncharacterized LOC100217290
GRMZM2G127821	LT	OJ000126_13.10 protein
GRMZM2G129238	LT	phosphoinositide-specific phospholipase C
GRMZM2G129675	LT	uncharacterized LOC100278308
GRMZM2G130173	LT	metallothionein-like protein type 2
GRMZM2G130505	LT	uncharacterized LOC100279936
GRMZM2G130678	LT	actin-depolymerizing factor 6
GRMZM2G131205	LT	cinnamoyl CoA reductase 1
GRMZM2G131853	LT	shaggy-related protein kinase alpha-like
GRMZM2G132000	LT	ubiquitin-like protein 5
GRMZM2G132607	LT	uncharacterized LOC100273018
GRMZM2G132607	LT	60S ribosomal protein L31-like
GRMZM2G132690	LT	Heavy metal transport/detoxification superfamily protein
GRMZM2G134067	LT	uncharacterized LOC100273532
GRMZM2G134067	LT	uncharacterized LOC100278793
GRMZM2G137108	LT	NOD26-like membrane intrinsic protein 2
GRMZM2G137120	LT	uncharacterized LOC100277020
GRMZM2G137715	LT	uncharacterized LOC100282162
GRMZM2G137849	LT	Adenine nucleotide transporter BT1 chloroplastic/mitochondrial
GRMZM2G138258	LT	uncharacterized LOC100275802
GRMZM2G139467	LT	Trimethyltridecatetraene synthase
GRMZM2G139689	LT	L-aspartate oxidase chloroplastic
GRMZM2G144547	LT	Transducin/WD40 repeat-like superfamily protein
GRMZM2G144705	LT	HNH endonuclease
GRMZM2G144742	LT	uncharacterized LOC100193062
GRMZM2G144997	LT	chaperone protein dnaJ 20, chloroplastic
GRMZM2G145133	LT	uncharacterized LOC100193035
GRMZM2G147221	LT	cellulase containing protein
GRMZM2G147268	LT	putative threonine aldolase family protein
GRMZM2G147819	LT	uncharacterized LOC100501605
GRMZM2G148387	LT	Grx_C2.1 - glutaredoxin subgroup I
GRMZM2G148751	LT	actin associated protein
GRMZM2G150683	LT	uncharacterized LOC100283720
GRMZM2G150906	LT	uncharacterized LOC100281190
GRMZM2G150950	LT	AT hook motif family protein
GRMZM2G152877	LT	uncharacterized LOC100383440
GRMZM2G153887	LT	uncharacterized LOC100276051
GRMZM2G157156	LT	uncharacterized LOC100279259
GRMZM2G158013	LT	sulfate transporter6
GRMZM2G159142	LT	uncharacterized LOC100277615
GRMZM2G159200	LT	uncharacterized LOC100382505
GRMZM2G162413	LT	uncharacterized LOC100280367
GRMZM2G162749	LT	uncharacterized LOC100193013
GRMZM2G163437	LT	ADP glucose pyrophosphorylase small subunit leaf 1
GRMZM2G163671	LT	uncharacterized LOC100217158
GRMZM2G163683	LT	NA
GRMZM2G164649	LT	ATPase
GRMZM2G164814	LT	amino acid carrier
GRMZM2G165192	LT	AER
GRMZM2G165998	LT	uncharacterized LOC100216585
GRMZM2G165998	LT	uncharacterized LOC100280131
GRMZM2G166639	LT	uncharacterized LOC100273458
GRMZM2G166692	LT	uncharacterized LOC100272233
GRMZM2G166971	LT	uncharacterized LOC100275077
GRMZM2G167018	LT	NAC domain-containing protein 21/22-like
GRMZM2G167253	LT	receptor protein-tyrosine kinase CEPR2
GRMZM2G167428	LT	uncharacterized LOC103645724
GRMZM2G168858	LT	NADPH--cytochrome P450 reductase
GRMZM2G170120	LT	protein kinase-like
GRMZM2G170812	LT	NAD(P)-binding Rossmann-fold superfamily protein
GRMZM2G171406	LT	uncharacterized LOC100217229
GRMZM2G171569	LT	ethylene-responsive transcription factor ABI4
GRMZM2G173085	LT	Lipase/lipooxygenase PLAT/LH2 family protein
GRMZM2G173315	LT	UDP-glycosyltransferase 86A2
GRMZM2G173413	LT	Allantoinase
GRMZM2G173654	LT	nuclear transport factor 2B
GRMZM2G173710	LT	uncharacterized LOC100217045
GRMZM2G174396	LT	probable trehalose-phosphate phosphatase 7
GRMZM2G174596	LT	uncharacterized LOC100273306
GRMZM2G176253	LT	peptide transporter PTR2
GRMZM2G177231	LT	tac7077
GRMZM2G179432	LT	uncharacterized LOC100273259
GRMZM2G180452	LT	uncharacterized LOC100381413
GRMZM2G181484	LT	uncharacterized LOC100277639
GRMZM2G300133	LT	leucine-rich repeat receptor-like kinase protein THICK TASSEL DWARF1
GRMZM2G301271	LT	cationic amino acid transporter
GRMZM2G306741	LT	uncharacterized LOC100275345
GRMZM2G312661	LT	uncharacterized LOC100382070
GRMZM2G315125	LT	ubiquinone biosynthesis protein ubiB
GRMZM2G316136	LT	CBL-interacting serine/threonine-protein kinase 15
GRMZM2G316967	LT	protein TPR1
GRMZM2G318213	LT	uncharacterized LOC100281624
GRMZM2G320206	LT	metacaspase-1
GRMZM2G321778	LT	predicted GPI-anchored protein 58
GRMZM2G322953	LT	fructose-1,6-bisphosphatase, cytosolic
GRMZM2G325650	LT	F-box/kelch-repeat protein At1g80440-like
GRMZM2G327234	LT	probable potassium transporter 11
GRMZM2G327692	LT	uncharacterized LOC100193790
GRMZM2G328060	LT	putative FYVE zinc finger containing actin-binding-domain protein family
GRMZM2G330049	LT	uncharacterized LOC100285849
GRMZM2G337819	LT	ultraviolet-B receptor UVR8
GRMZM2G339699	LT	amidophosphoribosyltransferase
GRMZM2G344993	LT	uncharacterized LOC100274286
GRMZM2G347043	LT	uncharacterized LOC100170665
GRMZM2G348452	LT	cytokinin dehydrogenase 10
GRMZM2G349996	LT	Nucleic acid-binding OB-fold-like protein
GRMZM2G351318	LT	uncharacterized LOC100276169
GRMZM2G353024	LT	root phototropism protein 2
GRMZM2G361652	LT	Protein NRT1/ PTR FAMILY 3.1
GRMZM2G363554	LT	cyanidin 3-O-rutinoside 5-O-glucosyltransferase-like
GRMZM2G382711	LT	uncharacterized LOC100501575
GRMZM2G383408	LT	uncharacterized LOC100192085
GRMZM2G395114	LT	uncharacterized LOC100383552
GRMZM2G399136	LT	chaperone protein dnaJ 11
GRMZM2G401664	LT	uncharacterized LOC100279845
GRMZM2G401664	LT	DNA-(apurinic or apyrimidinic site) lyase 2
GRMZM2G410990	LT	ATPase 9, plasma membrane-type
GRMZM2G411956	LT	uncharacterized LOC100275661
GRMZM2G413717	LT	uncharacterized LOC100275754
GRMZM2G414528	LT	carbonic anhydrase
GRMZM2G417072	LT	uncharacterized LOC103633415
GRMZM2G420684	LT	Acid phosphatase/vanadium-dependent haloperoxidase-related protein
GRMZM2G424577	LT	alpha/beta-Hydrolases superfamily protein
GRMZM2G433162	LT	uncharacterized LOC100382310
GRMZM2G434557	LT	uncharacterized LOC100285545
GRMZM2G435592	LT	putative D-mannose binding lectin receptor-like protein kinase family protein
GRMZM2G436084	LT	thioredoxin H-type 5
GRMZM2G436593	LT	mitochondrial 2-oxoglutarate/malate carrier protein
GRMZM2G441541	LT	respiratory burst oxidase-like protein D
GRMZM2G441903	LT	uncharacterized LOC100272725
GRMZM2G445575	LT	uncharacterized LOC100192007
GRMZM2G449709	LT	senescence regulator
GRMZM2G449950	LT	uncharacterized LOC100275361
GRMZM2G456000	LT	uncharacterized LOC100281102
GRMZM2G463996	LT	DIMBOA UDP-glucosyltransferase BX8-like
GRMZM2G474546	LT	uncharacterized LOC100193102
GRMZM2G474651	LT	putative ARM repeat-containing protein containing family protein
GRMZM2G478568	LT	nicotianamine synthase 3
GRMZM2G479045	LT	senescence regulator
GRMZM2G480516	LT	Fatty acyl-CoA reductase 1
GRMZM2G572807	LT	uncharacterized LOC108961162
GRMZM5G800457	LT	NA
GRMZM5G803565	LT	putative DUF1421 domain family protein
GRMZM5G807267	LT	Alpha carbonic anhydrase 1 chloroplastic
GRMZM5G814314	LT	uncharacterized LOC100280571
GRMZM5G825226	LT	TRAM LAG1 and CLN8 (TLC) lipid-sensing domain containing protein
GRMZM5G835235	LT	uncharacterized LOC100283734
GRMZM5G839794	LT	acid phosphatase 1
GRMZM5G841343	LT	uncharacterized LOC100275405
GRMZM5G843302	LT	glycerol 3-phosphate permease
GRMZM5G844703	LT	uncharacterized LOC100272399
GRMZM5G855347	LT	uncharacterized LOC100383364
GRMZM5G855672	LT	glutathione dehydroascorbate reductase1
GRMZM5G862101	LT	uncharacterized LOC100193678
GRMZM5G862488	LT	uncharacterized LOC100274271
GRMZM5G870170	LT	uncharacterized LOC100322876
GRMZM5G891944	LT	uncharacterized LOC100382148
GRMZM5G894233	LT	probable proline transporter 2
GRMZM5G897776	LT	starch synthase IIIb-2 precursor
GRMZM6G732597	LT	uncharacterized LOC100136879
GRMZM6G734131	LT	uncharacterized LOC100274540
GRMZM6G901724	LT	metallopeptidase
GRMZM6G907181	LT	NA
AC155376.2_FG005	RT	NA
AC191113.2_FG002	RT	NA
AC195785.3_FG004	RT	NA
AC199765.4_FG008	RT	NA
GRMZM2G002652	RT	uncharacterized LOC100279205
GRMZM2G003466	RT	uncharacterized LOC100216971
GRMZM2G003506	RT	uncharacterized LOC100285512
GRMZM2G004572	RT	Protein STRUBBELIG-RECEPTOR FAMILY 7
GRMZM2G005887	RT	cysteine synthase 2
GRMZM2G006416	RT	putative protein phosphatase 2C 21
GRMZM2G006676	RT	uncharacterized LOC100274829
GRMZM2G006977	RT	uncharacterized LOC100383926
GRMZM2G007151	RT	Plasma membrane-associated cation-binding protein 1
GRMZM2G007195	RT	UDP-glucuronic acid decarboxylase 2
GRMZM2G007201	RT	uncharacterized LOC100276974
GRMZM2G007810	RT	uncharacterized LOC100285193
GRMZM2G008106	RT	uclacyanin-2
GRMZM2G008726	RT	uncharacterized LOC100275503
GRMZM2G009030	RT	uncharacterized LOC100274470
GRMZM2G009144	RT	uncharacterized LOC100276181
GRMZM2G009506	RT	serine/threonine-protein kinase receptor
GRMZM2G011513	RT	uncharacterized LOC542763
GRMZM2G011878	RT	uncharacterized LOC100274929
GRMZM2G013349	RT	GDP-mannose transporter GONST3
GRMZM2G014303	RT	putative choline kinase 2
GRMZM2G015132	RT	dihydrolipoamide S-acetyltransferase
GRMZM2G015344	RT	uncharacterized LOC542168
GRMZM2G015941	RT	Cell number regulator 1
GRMZM2G016668	RT	ring zinc finger protein
GRMZM2G016948	RT	uncharacterized LOC100274617
GRMZM2G018695	RT	NA
GRMZM2G018951	RT	uncharacterized LOC100384084
GRMZM2G019806	RT	uncharacterized LOC100194106
GRMZM2G021243	RT	uncharacterized protein
GRMZM2G021912	RT	Sec14p-like phosphatidylinositol transfer family protein
GRMZM2G023220	RT	alpha/beta-Hydrolases superfamily protein
GRMZM2G023436	RT	Ras-related protein RABA1f
GRMZM2G023847	RT	blue copper protein
GRMZM2G025366	RT	isocitrate dehydrogenase [NAD] regulatory subunit 1, mitochondrial
GRMZM2G026470	RT	soluble inorganic pyrophosphatase
GRMZM2G026783	RT	uncharacterized LOC100278056
GRMZM2G028104	RT	3-N-debenzoyl-2-deoxytaxol N-benzoyltransferase
GRMZM2G028379	RT	p8MTCP1
GRMZM2G028926	RT	NA
GRMZM2G029082	RT	putative DUF869 domain containing family protein
GRMZM2G029527	RT	exocyst subunit exo70 family protein D1
GRMZM2G029863	RT	protein binding protein
GRMZM2G030384	RT	Actin-interacting protein 1-2
GRMZM2G032160	RT	glycosyl hydrolase family 81 protein
GRMZM2G033641	RT	uncharacterized LOC100192106
GRMZM2G034598	RT	Beta-hexosaminidase 1
GRMZM2G034668	RT	uncharacterized LOC100194390
GRMZM2G035584	RT	uncharacterized LOC100194386
GRMZM2G038217	RT	uncharacterized LOC101202720
GRMZM2G039757	RT	NA
GRMZM2G041163	RT	uncharacterized LOC100382354
GRMZM2G043584	RT	uncharacterized LOC100279272
GRMZM2G047791	RT	coiled-coil domain-containing protein SCD2
GRMZM2G047961	RT	CASP-like protein 4U1
GRMZM2G048192	RT	uncharacterized LOC100191568
GRMZM2G048295	RT	transcription factor MYB4
GRMZM2G049077	RT	uncharacterized LOC100275119
GRMZM2G050159	RT	uncharacterized LOC100281813
GRMZM2G050325	RT	uncharacterized LOC100285053
GRMZM2G050550	RT	sucrose responsive element binding protein
GRMZM2G051683	RT	UDP-glycosyltransferase 88A1
GRMZM2G051949	RT	uncharacterized LOC107522026
GRMZM2G053779	RT	uncharacterized LOC541713
GRMZM2G054559	RT	phospholipase D
GRMZM2G055025	RT	outer mitochondrial membrane protein porin
GRMZM2G056732	RT	uncharacterized LOC100192497
GRMZM2G057779	RT	Galactosyltransferase family protein
GRMZM2G058095	RT	3-hydroxy-3-methylglutaryl-coenzyme A reductase 2
GRMZM2G058745	RT	hexokinase3
GRMZM2G059497	RT	putative leucine-rich repeat transmembrane protein kinase family protein
GRMZM2G059965	RT	uncharacterized LOC100383608
GRMZM2G060485	RT	response regulator 9
GRMZM2G060943	RT	uncharacterized LOC100278658
GRMZM2G060993	RT	UDP-glycosyltransferase 88A1
GRMZM2G061695	RT	gibberellin responsive 1
GRMZM2G061702	RT	uncharacterized LOC100274378
GRMZM2G061950	RT	annexin 2
GRMZM2G062673	RT	calmodulin
GRMZM2G062974	RT	uncharacterized LOC100284192
GRMZM2G063133	RT	uncharacterized LOC100281345
GRMZM2G063216	RT	uncharacterized LOC100192722
GRMZM2G064193	RT	gibberellin receptor GID1L2
GRMZM2G066191	RT	beta tubulin 4
GRMZM2G066820	RT	arabinose-proton symporter
GRMZM2G067865	RT	E3 ubiquitin-protein ligase BOI
GRMZM2G068350	RT	uncharacterized LOC100383623
GRMZM2G068714	RT	Nucleotide/sugar transporter family protein
GRMZM2G069195	RT	fructose-bisphosphate aldolase 3, chloroplastic
GRMZM2G069476	RT	uncharacterized LOC100275431
GRMZM2G069542	RT	phosphoenolpyruvate carboxylase 7
GRMZM2G070322	RT	systemin receptor SR160
GRMZM2G070375	RT	FIP1
GRMZM2G071277	RT	RING zinc finger protein-like
GRMZM2G072911	RT	uncharacterized LOC100286359
GRMZM2G073079	RT	endo-1,3(4)-beta-D-glucanase
GRMZM2G074262	RT	Serine/threonine-protein kinase Nek5
GRMZM2G074792	RT	probable xyloglucan glycosyltransferase 7
GRMZM2G075333	RT	4-coumarate--CoA ligase 1
GRMZM2G075828	RT	transparent testa 12 protein
GRMZM2G076152	RT	uncharacterized LOC100502044
GRMZM2G076392	RT	uncharacterized LOC100281652
GRMZM2G076526	RT	ABC transporter-like protein
GRMZM2G077356	RT	IAA13 - auxin-responsive Aux/IAA family member
GRMZM2G077960	RT	putative protein phosphatase 2C family protein
GRMZM2G078472	RT	asparagine synthetase 4
GRMZM2G078500	RT	extradiol ring-cleavage dioxygenase
GRMZM2G080168	RT	uncharacterized LOC100216597
GRMZM2G080959	RT	uncharacterized LOC100278490
GRMZM2G081529	RT	uncharacterized LOC100275651
GRMZM2G081652	RT	uncharacterized LOC100284590
GRMZM2G081843	RT	plasma membrane intrinsic protein 1
GRMZM2G082249	RT	cytokinin-O-glucosyltransferase 3
GRMZM2G082886	RT	uncharacterized LOC100280800
GRMZM2G084463	RT	uncharacterized LOC100284281
GRMZM2G085236	RT	ABC transporter B family member 19-like
GRMZM2G085967	RT	peroxidase 39
GRMZM2G086845	RT	fructokinase 1
GRMZM2G086925	RT	uncharacterized LOC100216698
GRMZM2G087809	RT	NA
GRMZM2G090584	RT	Glycosyltransferase family 61 protein
GRMZM2G091563	RT	putative mitochondrial-processing peptidase subunit beta mitochondrial
GRMZM2G091581	RT	Putative glucuronosyltransferase PGSIP7
GRMZM2G092947	RT	protein NETWORKED 1A
GRMZM2G096171	RT	response regulator 7
GRMZM2G097641	RT	sucrose-phosphatase
GRMZM2G098370	RT	uncharacterized LOC100382295
GRMZM2G099491	RT	uncharacterized LOC100191200
GRMZM2G099598	RT	putative protein kinase superfamily protein
GRMZM2G103512	RT	rhicadhesin receptor precursor
GRMZM2G103628	RT	uncharacterized LOC606448
GRMZM2G104394	RT	peroxidase
GRMZM2G105192	RT	uncharacterized LOC100216569
GRMZM2G107739	RT	uncharacterized LOC100384690
GRMZM2G108766	RT	beta tubulin 3
GRMZM2G109464	RT	uncharacterized LOC100194187
GRMZM2G110834	RT	CDP-diacylglycerol--serine O-phosphatidyltransferase 1
GRMZM2G112149	RT	5-methyltetrahydropteroyltriglutamate--homocysteine methyltransferase 1
GRMZM2G112524	RT	uncharacterized LOC100284195
GRMZM2G112538	RT	uncharacterized LOC100192117
GRMZM2G113252	RT	uncharacterized LOC100193686
GRMZM2G114055	RT	uncharacterized LOC100216806
GRMZM2G114055	RT	uncharacterized LOC100285179
GRMZM2G115451	RT	uncharacterized LOC100272522
GRMZM2G115491	RT	uncharacterized LOC100283161
GRMZM2G117707	RT	phospho-2-dehydro-3-deoxyheptonate aldolase 1
GRMZM2G118737	RT	Alkaline/neutral invertase CINV2
GRMZM2G118951	RT	uncharacterized LOC100273348
GRMZM2G119566	RT	uncharacterized LOC100381679
GRMZM2G120839	RT	putative serine/threonine-protein kinase-like protein CCR3
GRMZM2G123407	RT	early nodulin-like protein 18
GRMZM2G124066	RT	HXXXD-type acyl-transferase family protein
GRMZM2G124872	RT	growth regulator
GRMZM2G125923	RT	Arogenate dehydratase/prephenate dehydratase 6 chloroplastic
GRMZM2G126853	RT	uncharacterized LOC100276470
GRMZM2G127350	RT	uncharacterized LOC100274974
GRMZM2G128929	RT	lactate dehydrogenase1
GRMZM2G128986	RT	uncharacterized LOC103625991
GRMZM2G129266	RT	10-deacetylbaccatin III 10-O-acetyltransferase
GRMZM2G131055	RT	uncharacterized LOC100279381
GRMZM2G131155	RT	uncharacterized LOC100383970
GRMZM2G131836	RT	cinnamoyl CoA reductase 2
GRMZM2G132093	RT	glutathione S-transferase 2
GRMZM2G132712	RT	uncharacterized LOC100383276
GRMZM2G134149	RT	uncharacterized LOC100193643
GRMZM2G135763	RT	probable polygalacturonase
GRMZM2G136300	RT	Amino acid permease 6
GRMZM2G138419	RT	uncharacterized LOC100285468
GRMZM2G138419	RT	uncharacterized LOC100383778
GRMZM2G138744	RT	NA
GRMZM2G138907	RT	uncharacterized LOC100280325
GRMZM2G139828	RT	uncharacterized LOC100191454
GRMZM2G143258	RT	uncharacterized LOC100285935
GRMZM2G143402	RT	uncharacterized LOC100383759
GRMZM2G145972	RT	uncharacterized LOC100275557
GRMZM2G146034	RT	putative multidrug resistance protein
GRMZM2G147687	RT	uncharacterized LOC100191390
GRMZM2G148200	RT	Pyrophosphate-energized vacuolar membrane proton pump 1
GRMZM2G148272	RT	uncharacterized LOC100274659
GRMZM2G149442	RT	putative protein S-acyltransferase 19
GRMZM2G149935	RT	uncharacterized LOC100280586
GRMZM2G150098	RT	pyruvate kinase, cytosolic isozyme
GRMZM2G150859	RT	uncharacterized LOC103650942
GRMZM2G150884	RT	NA
GRMZM2G151257	RT	endoglucanase 1
GRMZM2G152179	RT	flavonol 4-sulfotransferase
GRMZM2G152432	RT	uncharacterized LOC100286292
GRMZM2G152432	RT	uncharacterized LOC100502179
GRMZM2G152891	RT	calmodulin
GRMZM2G152901	RT	serine/threonine-protein kinase PCRK1
GRMZM2G153138	RT	uncharacterized LOC100217079
GRMZM2G153434	RT	PQ loop repeat family protein
GRMZM2G153945	RT	uncharacterized LOC100193393
GRMZM2G156861	RT	linoleate 9S-lipoxygenase1
GRMZM2G157027	RT	nucleotide pyrophosphatase/phosphodiesterase
GRMZM2G159285	RT	uncharacterized LOC100284262
GRMZM2G159404	RT	UDP-glycosyltransferase/ transferase, transferring glycosyl groups
GRMZM2G159641	RT	acyl transferase 7
GRMZM2G159926	RT	uncharacterized LOC100283408
GRMZM2G160430	RT	uncharacterized LOC100274323
GRMZM2G160902	RT	bZIP transcription factor 53
GRMZM2G162453	RT	uncharacterized LOC100279461
GRMZM2G162663	RT	uncharacterized LOC100279194
GRMZM2G162768	RT	glucan endo-1,3-beta-glucosidase 1
GRMZM2G163067	RT	OSJNBa0013K16.15-like protein
GRMZM2G163709	RT	MAP3K-like protein kinase
GRMZM2G165098	RT	nitrile-specifier protein 5
GRMZM2G165535	RT	uncharacterized LOC100272867
GRMZM2G166145	RT	disulfide oxidoreductase/ electron carrier/ oxidoreductase
GRMZM2G168397	RT	uncharacterized LOC100284051
GRMZM2G170842	RT	uncharacterized LOC100191591
GRMZM2G171080	RT	phosphoinositide phosphatase SAC7
GRMZM2G171187	RT	dnaJ homolog subfamily B member 4
GRMZM2G171373	RT	hexokinase6
GRMZM2G171716	RT	membrane protein
GRMZM2G172900	RT	serine/threonine-protein kinase Nek4
GRMZM2G174719	RT	uncharacterized LOC100281009
GRMZM2G174799	RT	uncharacterized LOC100281204
GRMZM2G175171	RT	2-hydroxyphytanoyl-CoA lyase
GRMZM2G175761	RT	uncharacterized LOC100281636
GRMZM2G176209	RT	NOD26-like membrane intrinsic protein 3
GRMZM2G176397	RT	Aconitate hydratase 1
GRMZM2G177631	RT	cellulose synthase 8
GRMZM2G177923	RT	uncharacterized LOC100381616
GRMZM2G178025	RT	uncharacterized LOC103642232
GRMZM2G178415	RT	glutamic dehydrogenase 1
GRMZM2G178693	RT	plasma membrane intrinsic protein
GRMZM2G178955	RT	putative clathrin assembly protein At5g35200
GRMZM2G179215	RT	uncharacterized LOC100193973
GRMZM2G180422	RT	uncharacterized LOC100280170
GRMZM2G180916	RT	SnRK2.3
GRMZM2G181505	RT	uncharacterized LOC100274265
GRMZM2G304474	RT	uncharacterized LOC100275502
GRMZM2G309847	RT	pollen-specific arabinogalactan protein BAN102
GRMZM2G314898	RT	uncharacterized LOC100283536
GRMZM2G315401	RT	Galactose mutarotase-like superfamily protein
GRMZM2G317900	RT	auxin response factor 19
GRMZM2G319138	RT	ABC transporter G family member 48
GRMZM2G319187	RT	Two-component response regulator ARR9
GRMZM2G320506	RT	calcium-dependent protein kinase 10
GRMZM2G320949	RT	uncharacterized LOC100278673
GRMZM2G321839	RT	peroxidase 56
GRMZM2G332259	RT	uncharacterized LOC100285535
GRMZM2G340065	RT	cysteine protease 1
GRMZM2G347226	RT	calcium-dependent protein kinase 28
GRMZM2G349791	RT	uncharacterized LOC100284287
GRMZM2G355316	RT	transcriptional regulatory protein algP
GRMZM2G358830	RT	proline-rich receptor-like protein kinase PERK2
GRMZM2G363545	RT	cytokinin-O-glucosyltransferase 2
GRMZM2G370193	RT	extensin-like
GRMZM2G371033	RT	SBP-transcription factor 18
GRMZM2G377215	RT	uncharacterized LOC100279563
GRMZM2G379540	RT	membrane protein
GRMZM2G382104	RT	probable serine/threonine-protein kinase BSK3
GRMZM2G382785	RT	uncharacterized LOC100274392
GRMZM2G387381	RT	cysteine-rich receptor-like protein kinase 19
GRMZM2G388585	RT	Phosphatidylinositol N-acetyglucosaminlytransferase subunit P-related
GRMZM2G392125	RT	xyloglucan endotransglucosylase/hydrolase protein 15
GRMZM2G393337	RT	3-hydroxy-3-methylglutaryl-coenzyme A reductase
GRMZM2G394410	RT	uncharacterized LOC100193661
GRMZM2G399921	RT	uncharacterized LOC109617031
GRMZM2G404977	RT	NA
GRMZM2G407825	RT	phospholipid-transporting ATPase 1
GRMZM2G415579	RT	NAD(P)H-dependent oxidoreductase
GRMZM2G421791	RT	uncharacterized LOC103630624
GRMZM2G426469	RT	ROTUNDIFOLIA like 12
GRMZM2G426953	RT	uncharacterized LOC778438
GRMZM2G427054	RT	NA
GRMZM2G427097	RT	glutamic dehydrogenase2
GRMZM2G429807	RT	uncharacterized LOC100382165
GRMZM2G430266	RT	actin cytoskeleton-regulatory complex protein pan1
GRMZM2G432801	RT	hexokinase 2
GRMZM2G436856	RT	NA
GRMZM2G444621	RT	uncharacterized LOC100280399
GRMZM2G448687	RT	aberrant pollen transmission 1
GRMZM2G449133	RT	soluble epoxide hydrolase
GRMZM2G459663	RT	EF hand family protein
GRMZM2G461159	RT	uncharacterized LOC100282888
GRMZM2G463462	RT	Membrane protein of ER body-like protein
GRMZM2G473001	RT	phosphoenolpyruvate carboxylase 4
GRMZM2G474555	RT	uncharacterized LOC100275045
GRMZM2G476848	RT	pollen-specific arabinogalacta protein BAN102
GRMZM2G479885	RT	Ocs element-binding factor 1
GRMZM2G532387	RT	uncharacterized LOC103645450
GRMZM2G542272	RT	NA
GRMZM2G575566	RT	kinesin-related protein 5
GRMZM2G701801	RT	uncharacterized LOC100282318
GRMZM2G703928	RT	uncharacterized LOC100282928
GRMZM5G806449	RT	uncharacterized LOC100273659
GRMZM5G809265	RT	ras-related protein Rab-18
GRMZM5G810727	RT	uncharacterized LOC100193998
GRMZM5G811593	RT	low affinity nitrate transporter
GRMZM5G818643	RT	uncharacterized LOC100383089
GRMZM5G822237	RT	high mobility group nucleosome-binding domain-containing protein 5-like
GRMZM5G832135	RT	uncharacterized LOC100284814
GRMZM5G833747	RT	nucleoside diphosphate kinase 4
GRMZM5G834697	RT	putative MAP kinase family protein
GRMZM5G844562	RT	cinnamyl alcohol dehydrogenase
GRMZM5G852338	RT	myosin-11
GRMZM5G858454	RT	aconitase 2
GRMZM5G868679	RT	uncharacterized LOC100217141
GRMZM5G889467	RT	phospholipase C
GRMZM6G303298	RT	uncharacterized LOC100283670
GRMZM6G474234	RT	glycosyltransferase
AC233865.1_FG001	SH	NA
GRMZM2G001660	SH	keratin-associated protein 5-4
GRMZM2G002559	SH	uncharacterized LOC103645923
GRMZM2G002830	SH	ubiquitin-conjugating enzyme X
[truncated: 156 more rows]

## Sheet: Table S3
Supplementary Table S3. Top three Gene Ontology(GO) and Kyoto Encyclopedia of Genes and Genomes(KEGG) enrichment term for tissue-specific genes for four tissues
Tissues	Description	Adjusted P-value	Enrichment fold	Type
RT	nucleobase-containing small molecule metabolic process	0.00330501	3.93083	GO
RT	carbohydrate catabolic process	0.0070388	4.23717	GO
RT	purine-containing compound metabolic process	0.0135846	4.50358	GO
RT	Carbon metabolism	0.000624677	3.37457	KEGG
RT	Amino sugar and nucleotide sugar metabolism	0.000624677	4.51934	KEGG
RT	Biosynthesis of nucleotide sugars	0.000624677	5.61134	KEGG
SH	chromosome organization	3.10847e-25	15.5932	GO
SH	chromatin assembly	5.27526e-21	32.7397	GO
SH	chromatin organization	2.47951e-19	18.1994	GO
SH	Benzoxazinoid biosynthesis	8.25798e-06	63.4118	KEGG
SH	Mismatch repair	2.30168e-05	23.7794	KEGG
SH	DNA replication	9.16117e-05	16.6873	KEGG
KN	signal peptide processing	0.000224937	19.761	GO
KN	protein processing	0.000730682	11.0839	GO
KN	glycogen biosynthetic process	0.000730682	32.9351	GO
KN	2-Oxocarboxylic acid metabolism	1.88888e-05	9.69715	KEGG
KN	Biosynthesis of amino acids	0.00102725	3.50447	KEGG
KN	Protein export	0.00102725	7.22797	KEGG
L3	tetraterpenoid metabolic process	2.21828e-05	17.2356	GO
L3	carotenoid metabolic process	2.21828e-05	17.2356	GO
L3	organophosphate metabolic process	4.15482e-05	2.70845	GO
L3	Carbon fixation in photosynthetic organisms	0.000820792	4.98235	KEGG
L3	Carbon metabolism	0.0026514	2.68136	KEGG
L3	Nitrogen metabolism	0.00622059	6.63611	KEGG

## Sheet: Table S4
Supplementary Table S4. List of eQTLs significantly associated with eGenes in GWAS analysis across six tissues
eGenes	v3 eQTLs	v5 eQTLs	v3 Grouped-eQTLs	v5 Grouped-eQTLs	Tissue	P-value
AC148152.3_FG001	Chromosome 2: 232035498bp	Chromosome 2: 237583085bp	Chromosome 2: 232035498bp	Chromosome 2: 237583085bp	RT	1.74065e-15
AC149818.2_FG001	Chromosome 9: 152681447bp	Chromosome 9: 158811204bp	Chromosome 9: 152686715bp	Chromosome 9: 158816472bp	RT	2.48883e-13
AC149818.2_FG005	Chromosome 9: 152706161bp	Chromosome 9: 158835918bp	Chromosome 9: 152706161bp	Chromosome 9: 158835918bp	RT	1.21117e-09
AC149828.2_FG004	Chromosome 9: 150753954bp	Chromosome 9: 156947217bp	Chromosome 9: 150753954bp	Chromosome 9: 156947217bp	RT	6.9722e-22
AC155376.2_FG005	Chromosome 8: 163729548bp	Chromosome 8: 170467892bp	Chromosome 8: 163728121bp	Chromosome 8: 170466465bp	RT	2.83848e-21
AC166636.1_FG008	Chromosome 1: 19982525bp	Chromosome 1: 20151772bp	Chromosome 1: 19981178bp	Chromosome 1: 20150425bp	RT	1.98384e-08
AC187157.4_FG005	Chromosome 8: 22580345bp	Chromosome 8: 23187511bp	Chromosome 8: 22580345bp	Chromosome 8: 23187511bp	RT	9.21686e-11
AC187551.3_FG002	Chromosome 8: 93959051bp	Chromosome 8: 96190326bp	Chromosome 8: 93480359bp	Chromosome 8: 95729892bp	RT	0.000684087
AC188023.3_FG005	Chromosome 6: 165516606bp	Chromosome 6: 176781910bp	Chromosome 6: 165483292bp	Chromosome 6: 176748006bp	RT	2.42438e-12
AC190636.3_FG005	Chromosome 5: 924999bp	Chromosome 5: 1233346bp	Chromosome 5: 931728bp	Chromosome 5: 1240075bp	RT	8.17488e-06
AC192244.3_FG007	Chromosome 5: 75969966bp	Chromosome 5: 78019227bp	Chromosome 5: 76417284bp	Chromosome 5: 78473201bp	RT	2.39933e-14
AC192244.3_FG007	Chromosome 5: 76417284bp	Chromosome 5: 78473201bp	Chromosome 5: 76417284bp	Chromosome 5: 78473201bp	RT	2.39933e-14
AC192362.3_FG002	Chromosome 1: 230182456bp	Chromosome 1: 235776903bp	Chromosome 1: 230098772bp	Chromosome 1: 235693638bp	RT	2.61311e-05
AC192451.3_FG001	Chromosome 5: 137899772bp	Chromosome 5: 140601886bp	Chromosome 5: 137529013bp	Chromosome 5: 140222373bp	RT	2.57384e-07
AC193500.3_FG003	Chromosome 1: 1777080bp	Chromosome 1: 1823948bp	Chromosome 1: 1777080bp	Chromosome 1: 1823948bp	RT	6.46812e-10
AC194970.5_FG004	Chromosome 2: 208027367bp	Chromosome 2: 214215722bp	Chromosome 2: 208027367bp	Chromosome 2: 214215722bp	RT	5.1878e-09
AC195860.3_FG006	Chromosome 6: 164069626bp	Chromosome 6: 175356089bp	Chromosome 6: 164069626bp	Chromosome 6: 175356089bp	RT	7.38004e-09
AC195874.2_FG002	Chromosome 2: 220229097bp	Chromosome 2: 226282051bp	Chromosome 2: 220232121bp	Chromosome 2: 226285075bp	RT	4.34073e-07
AC197555.3_FG008	Chromosome 3: 227672369bp	Chromosome 3: 233367841bp	Chromosome 3: 227707457bp	Chromosome 3: 233402932bp	RT	1.61562e-10
AC197758.3_FG004	Chromosome 4: 184107467bp	Chromosome 4: 189326275bp	Chromosome 4: 184107467bp	Chromosome 4: 189326275bp	RT	1.16167e-15
AC198725.4_FG004	Chromosome 3: 217328284bp	Chromosome 3: 222777264bp	Chromosome 3: 217314344bp	Chromosome 3: 222763324bp	RT	3.96314e-09
AC198725.4_FG007	Chromosome 3: 217341027bp	Chromosome 3: 222790007bp	Chromosome 3: 217341027bp	Chromosome 3: 222790007bp	RT	9.66414e-14
AC199526.5_FG003	Chromosome 3: 58819406bp	Chromosome 3: 59339458bp	Chromosome 3: 58873862bp	Chromosome 3: 59404328bp	RT	5.23141e-09
AC199541.4_FG001	Chromosome 1: 78586912bp	Chromosome 1: 79320510bp	Chromosome 1: 78587217bp	Chromosome 1: 79320814bp	RT	3.65882e-08
AC203570.4_FG005	Chromosome 10: 90253784bp	Chromosome 10: 92042411bp	Chromosome 10: 89369305bp	Chromosome 10: 91183931bp	RT	0.920311
AC203570.4_FG005	Chromosome 10: 90489502bp	Chromosome 10: 92297321bp	Chromosome 10: 90491173bp	Chromosome 10: 92298992bp	RT	1.57119e-10
AC204277.3_FG006	Chromosome 8: 117995695bp	Chromosome 8: 121194967bp	Chromosome 8: 118199393bp	Chromosome 8: 121264056bp	RT	6.18103e-17
AC204277.3_FG006	Chromosome 8: 118199393bp	Chromosome 8: 121264056bp	Chromosome 8: 118199393bp	Chromosome 8: 121264056bp	RT	6.18103e-17
AC205122.4_FG003	Chromosome 7: 2140579bp	Chromosome 7: 2218400bp	Chromosome 7: 2138998bp	Chromosome 7: 2216819bp	RT	2.77079e-12
AC205320.3_FG004	Chromosome 7: 6076513bp	Chromosome 7: 6342552bp	Chromosome 7: 6076513bp	Chromosome 7: 6342552bp	RT	2.46375e-09
AC205376.4_FG008	Chromosome 4: 79867560bp	Chromosome 4: 82867665bp	Chromosome 4: 79867560bp	Chromosome 4: 82867665bp	RT	3.63828e-11
AC205419.3_FG001	Chromosome 9: 143033327bp	Chromosome 9: 148908964bp	Chromosome 9: 143033327bp	Chromosome 9: 148908964bp	RT	6.59053e-15
AC205471.4_FG007	Chromosome 8: 124479645bp	Chromosome 8: 128132027bp	Chromosome 8: 124797794bp	Chromosome 8: 128463726bp	RT	2.58927e-23
AC205471.4_FG007	Chromosome 8: 124797794bp	Chromosome 8: 128463726bp	Chromosome 8: 124797794bp	Chromosome 8: 128463726bp	RT	2.58927e-23
AC205608.4_FG004	Chromosome 2: 211198071bp	Chromosome 2: 217325602bp	Chromosome 2: 211282692bp	Chromosome 2: 217412037bp	RT	3.75083e-20
AC205703.4_FG002	Chromosome 5: 181062089bp	Chromosome 5: 184724426bp	Chromosome 5: 181062089bp	Chromosome 5: 184724426bp	RT	4.15252e-14
AC205703.4_FG010	Chromosome 5: 181265079bp	Chromosome 5: 184928468bp	Chromosome 5: 181436624bp	Chromosome 5: 185115919bp	RT	0.0095445
AC206223.3_FG006	Chromosome 9: 137594413bp	Chromosome 9: 143417388bp	Chromosome 9: 137592491bp	Chromosome 9: 143414844bp	RT	1.57782e-10
AC206259.3_FG003	Chromosome 1: 292758571bp	Chromosome 1: 299701101bp	Chromosome 1: 292744391bp	Chromosome 1: 299686921bp	RT	1.25486e-22
AC206350.3_FG005	Chromosome 3: 15440981bp	Chromosome 3: 15419340bp	Chromosome 3: 15440981bp	Chromosome 3: 15419340bp	RT	5.89452e-13
AC206425.3_FG002	Chromosome 3: 131959241bp	Chromosome 3: 133496561bp	Chromosome 3: 131640317bp	Chromosome 3: 133146174bp	RT	0.001962
AC208110.2_FG007	Chromosome 10: 140222704bp	Chromosome 10: 142965222bp	Chromosome 10: 140167991bp	Chromosome 10: 142908290bp	RT	6.94942e-09
AC208327.4_FG006	Chromosome 8: 126074588bp	Chromosome 8: 130169865bp	Chromosome 8: 126074588bp	Chromosome 8: 130169865bp	RT	4.28452e-14
AC209208.3_FG001	Chromosome 5: 193363271bp	Chromosome 5: 197673028bp	Chromosome 5: 193363271bp	Chromosome 5: 197673028bp	RT	3.03983e-10
AC209374.4_FG002	Chromosome 5: 196330663bp	Chromosome 5: 204170211bp	Chromosome 5: 196330663bp	Chromosome 5: 204170211bp	RT	2.07134e-11
AC209819.3_FG005	Chromosome 8: 122573696bp	Chromosome 8: 126178777bp	Chromosome 8: 122573696bp	Chromosome 8: 126178777bp	RT	3.93273e-13
AC210013.4_FG002	Chromosome 5: 3529997bp	Chromosome 5: 3799842bp	Chromosome 5: 3529997bp	Chromosome 5: 3799842bp	RT	3.825e-09
AC212835.3_FG007	Chromosome 2: 21632766bp	Chromosome 2: 22442694bp	Chromosome 2: 22129643bp	Chromosome 2: 22967788bp	RT	0.00367685
AC213463.3_FG007	Chromosome 5: 13062773bp	Chromosome 5: 13582692bp	Chromosome 5: 13150874bp	Chromosome 5: 13679161bp	RT	0.000167773
AC213600.3_FG002	Chromosome 3: 44223641bp	Chromosome 3: 44129058bp	Chromosome 3: 44038522bp	Chromosome 3: 43943052bp	RT	0.393366
AC213600.3_FG002	Chromosome 3: 45127302bp	Chromosome 3: 45095612bp	Chromosome 3: 44038522bp	Chromosome 3: 43943052bp	RT	0.393366
AC214640.3_FG003	Chromosome 7: 145243243bp	Chromosome 7: 151349669bp	Chromosome 7: 145216748bp	Chromosome 7: 151323414bp	RT	1.25359e-07
AC214640.3_FG003	Chromosome 7: 145520399bp	Chromosome 7: 151622579bp	Chromosome 7: 145338460bp	Chromosome 7: 151454925bp	RT	0.00100268
AC214648.3_FG003	Chromosome 8: 131514668bp	Chromosome 8: 135588010bp	Chromosome 8: 131018054bp	Chromosome 8: 135087408bp	RT	0.00129851
AC215244.3_FG002	Chromosome 4: 194004843bp	Chromosome 4: 200007422bp	Chromosome 4: 194133705bp	Chromosome 4: 200103967bp	RT	2.36704e-05
AC217271.3_FG001	Chromosome 4: 187779793bp	Chromosome 4: 193003586bp	Chromosome 4: 187889416bp	Chromosome 4: 193111996bp	RT	4.58562e-08
AC217358.3_FG010	Chromosome 1: 297098587bp	Chromosome 1: 303982119bp	Chromosome 1: 297098587bp	Chromosome 1: 303982119bp	RT	1.79469e-09
AC217556.3_FG003	Chromosome 5: 38053210bp	Chromosome 5: 39422717bp	Chromosome 5: 37731988bp	Chromosome 5: 39127430bp	RT	3.42841e-07
AC217887.3_FG005	Chromosome 9: 122193728bp	Chromosome 9: 127528947bp	Chromosome 9: 122193728bp	Chromosome 9: 127528947bp	RT	8.63147e-12
AC217897.3_FG010	Chromosome 1: 38283504bp	Chromosome 1: 38323387bp	Chromosome 1: 38552708bp	Chromosome 1: 38492034bp	RT	9.68688e-19
AC217897.3_FG010	Chromosome 1: 38552708bp	Chromosome 1: 38492034bp	Chromosome 1: 38552708bp	Chromosome 1: 38492034bp	RT	9.68688e-19
AC217977.3_FG003	Chromosome 1: 220576470bp	Chromosome 1: 225418173bp	Chromosome 1: 221549457bp	Chromosome 1: 226433767bp	RT	0.846086
AC219190.3_FG002	Chromosome 9: 101139634bp	Chromosome 9: 105456722bp	Chromosome 9: 101139634bp	Chromosome 9: 105456722bp	RT	5.203e-09
AC230011.2_FG002	Chromosome 3: 113798850bp	Chromosome 3: 115260630bp	Chromosome 3: 114059740bp	Chromosome 3: 115483334bp	RT	8.91244e-17
AC230011.2_FG002	Chromosome 3: 114059740bp	Chromosome 3: 115483334bp	Chromosome 3: 114059740bp	Chromosome 3: 115483334bp	RT	8.91244e-17
AC230011.2_FG002	Chromosome 3: 114324688bp	Chromosome 3: 115761949bp	Chromosome 3: 114059740bp	Chromosome 3: 115483334bp	RT	8.91244e-17
AC230013.2_FG007	Chromosome 3: 210827086bp	Chromosome 3: 216337068bp	Chromosome 3: 210798973bp	Chromosome 3: 216309518bp	RT	1.17947e-16
AC232238.2_FG008	Chromosome 8: 166224895bp	Chromosome 8: 173199095bp	Chromosome 8: 166224895bp	Chromosome 8: 173199095bp	RT	8.70767e-12
AC233851.1_FG017	Chromosome 3: 189593374bp	Chromosome 3: 194592239bp	Chromosome 3: 189593374bp	Chromosome 3: 194592239bp	RT	8.40066e-13
AC233882.1_FG003	Chromosome 3: 205954091bp	Chromosome 3: 211383143bp	Chromosome 3: 205490355bp	Chromosome 3: 210919240bp	RT	3.05421e-05
AC233885.1_FG001	Chromosome 5: 15858225bp	Chromosome 5: 16558643bp	Chromosome 5: 15975631bp	Chromosome 5: 16687865bp	RT	3.75454e-08
AC233885.1_FG002	Chromosome 5: 16076642bp	Chromosome 5: 16790143bp	Chromosome 5: 16105815bp	Chromosome 5: 16727251bp	RT	1.65307e-20
AC233888.1_FG001	Chromosome 10: 127958784bp	Chromosome 10: 130474536bp	Chromosome 10: 127958784bp	Chromosome 10: 130474536bp	RT	1.74459e-10
AC233893.1_FG006	Chromosome 9: 146369863bp	Chromosome 9: 152330542bp	Chromosome 9: 146369863bp	Chromosome 9: 152330542bp	RT	9.76553e-12
AC233898.1_FG004	Chromosome 10: 10400018bp	Chromosome 10: 10250094bp	Chromosome 10: 10400018bp	Chromosome 10: 10250094bp	RT	5.29293e-12
AC233901.1_FG004	Chromosome 9: 153076783bp	Chromosome 9: 159204720bp	Chromosome 9: 153070731bp	Chromosome 9: 159198668bp	RT	2.13119e-05
AC233901.1_FG008	Chromosome 9: 153070731bp	Chromosome 9: 159198668bp	Chromosome 9: 153070731bp	Chromosome 9: 159198668bp	RT	2.29335e-13
AC233910.1_FG003	Chromosome 2: 198478553bp	Chromosome 2: 204440836bp	Chromosome 2: 198478553bp	Chromosome 2: 204440836bp	RT	2.79293e-09
AC233939.1_FG003	Chromosome 9: 139251572bp	Chromosome 9: 145080229bp	Chromosome 9: 139239468bp	Chromosome 9: 145068128bp	RT	5.2783e-11
AC233949.1_FG004	Chromosome 5: 32134890bp	Chromosome 5: 33530430bp	Chromosome 5: 32373578bp	Chromosome 5: 33769739bp	RT	0.00320261
AC233979.1_FG006	Chromosome 10: 135080933bp	Chromosome 10: 137677740bp	Chromosome 10: 135080933bp	Chromosome 10: 137677740bp	RT	5.96607e-15
AC234158.1_FG005	Chromosome 9: 112513872bp	Chromosome 9: 117635969bp	Chromosome 9: 112513872bp	Chromosome 9: 117635969bp	RT	3.22933e-09
AC234185.1_FG006	Chromosome 8: 72149158bp	Chromosome 8: 73974190bp	Chromosome 8: 72148029bp	Chromosome 8: 73973061bp	RT	2.81249e-12
AC234190.1_FG001	Chromosome 3: 34250657bp	Chromosome 3: 34411848bp	Chromosome 3: 34432689bp	Chromosome 3: 34607581bp	RT	0.000437408
AC234201.1_FG003	Chromosome 10: 148828584bp	Chromosome 10: 151595538bp	Chromosome 10: 149049967bp	Chromosome 10: 151825235bp	RT	1.6891e-12
AC234201.1_FG003	Chromosome 10: 149049967bp	Chromosome 10: 151825235bp	Chromosome 10: 149049967bp	Chromosome 10: 151825235bp	RT	1.6891e-12
AC234201.1_FG003	Chromosome 10: 149402362bp	Chromosome 10: 152170594bp	Chromosome 10: 149049967bp	Chromosome 10: 151825235bp	RT	1.6891e-12
AC234528.1_FG004	Chromosome 1: 204299507bp	Chromosome 1: 208918195bp	Chromosome 1: 204299013bp	Chromosome 1: 208917701bp	RT	1.18461e-06
AC235541.1_FG002	Chromosome 2: 69873490bp	Chromosome 2: 71518423bp	Chromosome 2: 69873490bp	Chromosome 2: 71518423bp	RT	1.69416e-09
AC235547.1_FG005	Chromosome 1: 191618280bp	Chromosome 1: 195824892bp	Chromosome 1: 191618280bp	Chromosome 1: 195824892bp	RT	1.68449e-11
GRMZM2G000076	Chromosome 3: 98169138bp	Chromosome 3: 102109159bp	Chromosome 3: 98050909bp	Chromosome 3: 102226053bp	RT	2.28983e-05
GRMZM2G000171	Chromosome 5: 61724429bp	Chromosome 5: 63514554bp	Chromosome 5: 61729252bp	Chromosome 5: 63519377bp	RT	3.77847e-06
GRMZM2G000209	Chromosome 9: 120482655bp	Chromosome 9: 125670526bp	Chromosome 9: 120482655bp	Chromosome 9: 125670526bp	RT	9.84863e-09
GRMZM2G000219	Chromosome 9: 120505608bp	Chromosome 9: 125647575bp	Chromosome 9: 120505608bp	Chromosome 9: 125647575bp	RT	1.29066e-18
GRMZM2G000231	Chromosome 9: 7311336bp	Chromosome 9: 8559495bp	Chromosome 9: 7311186bp	Chromosome 9: 8559345bp	RT	8.20853e-27
GRMZM2G000231	Chromosome 9: 7664389bp	Chromosome 9: 8869539bp	Chromosome 9: 7311186bp	Chromosome 9: 8559345bp	RT	8.20853e-27
GRMZM2G000268	Chromosome 10: 119927645bp	Chromosome 10: 122521957bp	Chromosome 10: 120135748bp	Chromosome 10: 122730120bp	RT	1.71191e-12
GRMZM2G000268	Chromosome 10: 120135748bp	Chromosome 10: 122730120bp	Chromosome 10: 120135748bp	Chromosome 10: 122730120bp	RT	1.71191e-12
GRMZM2G000268	Chromosome 10: 120471509bp	Chromosome 10: 123075724bp	Chromosome 10: 120471509bp	Chromosome 10: 123075724bp	RT	1.021e-17
GRMZM2G000268	Chromosome 10: 120812643bp	Chromosome 10: 123438164bp	Chromosome 10: 120812643bp	Chromosome 10: 123438164bp	RT	1.98468e-11
GRMZM2G000292	Chromosome 8: 8858043bp	Chromosome 8: 9250382bp	Chromosome 8: 8857674bp	Chromosome 8: 9250013bp	RT	1.01591e-09
GRMZM2G000326	Chromosome 6: 39391504bp	Chromosome 6: 47279121bp	Chromosome 6: 39374525bp	Chromosome 6: 47261860bp	RT	8.67884e-11
GRMZM2G000489	Chromosome 8: 14935176bp	Chromosome 8: 15384371bp	Chromosome 8: 14935176bp	Chromosome 8: 15384371bp	RT	5.17152e-24
GRMZM2G000510	Chromosome 4: 638978bp	Chromosome 4: 1171068bp	Chromosome 4: 638978bp	Chromosome 4: 1171068bp	RT	9.58633e-13
GRMZM2G000581	Chromosome 8: 159910780bp	Chromosome 8: 166591598bp	Chromosome 8: 159839352bp	Chromosome 8: 166525141bp	RT	0.000238149
GRMZM2G000622	Chromosome 1: 268500963bp	Chromosome 1: 274956174bp	Chromosome 1: 268711814bp	Chromosome 1: 275156888bp	RT	6.24826e-16
GRMZM2G000622	Chromosome 1: 268711814bp	Chromosome 1: 275156888bp	Chromosome 1: 268711814bp	Chromosome 1: 275156888bp	RT	6.24826e-16
GRMZM2G000632	Chromosome 1: 47506276bp	Chromosome 1: 47329388bp	Chromosome 1: 47475294bp	Chromosome 1: 47289224bp	RT	0.00018055
GRMZM2G000650	Chromosome 10: 143563596bp	Chromosome 10: 146272582bp	Chromosome 10: 143563596bp	Chromosome 10: 146272582bp	RT	1.4865e-20
GRMZM2G000665	Chromosome 2: 193815892bp	Chromosome 2: 199198295bp	Chromosome 2: 193815892bp	Chromosome 2: 199198295bp	RT	4.03192e-09
GRMZM2G000670	Chromosome 6: 17283543bp	Chromosome 6: 26972105bp	Chromosome 6: 16153414bp	Chromosome 6: 28078132bp	RT	0.154785
GRMZM2G000710	Chromosome 10: 95705714bp	Chromosome 10: 97675028bp	Chromosome 10: 95680507bp	Chromosome 10: 97649821bp	RT	1.40381e-14
GRMZM2G000718	Chromosome 7: 168720914bp	Chromosome 7: 177737612bp	Chromosome 7: 168720914bp	Chromosome 7: 177737612bp	RT	3.36074e-13
GRMZM2G000753	Chromosome 5: 42582079bp	Chromosome 5: 44050178bp	Chromosome 5: 42577099bp	Chromosome 5: 44045199bp	RT	2.83797e-05
GRMZM2G000777	Chromosome 8: 88322715bp	Chromosome 8: 90584673bp	Chromosome 8: 88590090bp	Chromosome 8: 90883063bp	RT	6.5473e-18
GRMZM2G000777	Chromosome 8: 88590090bp	Chromosome 8: 90883063bp	Chromosome 8: 88590090bp	Chromosome 8: 90883063bp	RT	6.5473e-18
GRMZM2G000777	Chromosome 8: 88807071bp	Chromosome 8: 91111435bp	Chromosome 8: 88590090bp	Chromosome 8: 90883063bp	RT	6.5473e-18
GRMZM2G000777	Chromosome 8: 89007537bp	Chromosome 8: 91347030bp	Chromosome 8: 88590090bp	Chromosome 8: 90883063bp	RT	6.5473e-18
GRMZM2G000777	Chromosome 8: 89406100bp	Chromosome 8: 91725088bp	Chromosome 8: 88590090bp	Chromosome 8: 90883063bp	RT	6.5473e-18
GRMZM2G000777	Chromosome 8: 89779339bp	Chromosome 8: 92114395bp	Chromosome 8: 88590090bp	Chromosome 8: 90883063bp	RT	6.5473e-18
GRMZM2G000816	Chromosome 6: 149824186bp	Chromosome 6: 160757182bp	Chromosome 6: 149824186bp	Chromosome 6: 160757182bp	RT	4.47454e-10
GRMZM2G000823	Chromosome 1: 12147145bp	Chromosome 1: 12234947bp	Chromosome 1: 12146040bp	Chromosome 1: 12233842bp	RT	2.20368e-09
GRMZM2G000937	Chromosome 5: 68599986bp	Chromosome 5: 70497678bp	Chromosome 5: 68679706bp	Chromosome 5: 70626571bp	RT	1.18621e-10
GRMZM2G000973	Chromosome 10: 133331655bp	Chromosome 10: 135901693bp	Chromosome 10: 133331655bp	Chromosome 10: 135901693bp	RT	3.07557e-23
GRMZM2G001180	Chromosome 2: 230345666bp	Chromosome 2: 236035600bp	Chromosome 2: 230345464bp	Chromosome 2: 236035398bp	RT	1.97109e-11
GRMZM2G001221	Chromosome 6: 159455536bp	Chromosome 6: 170736979bp	Chromosome 6: 159455536bp	Chromosome 6: 170736979bp	RT	1.29913e-19
GRMZM2G001255	Chromosome 3: 225283790bp	Chromosome 3: 230843405bp	Chromosome 3: 225283790bp	Chromosome 3: 230843405bp	RT	6.6501e-16
GRMZM2G001332	Chromosome 6: 157518120bp	Chromosome 6: 168759578bp	Chromosome 6: 157518120bp	Chromosome 6: 168759578bp	RT	1.84297e-13
GRMZM2G001334	Chromosome 2: 8403898bp	Chromosome 2: 8841486bp	Chromosome 2: 8295171bp	Chromosome 2: 8731986bp	RT	5.61232e-08
GRMZM2G001451	Chromosome 3: 48128621bp	Chromosome 3: 48535902bp	Chromosome 3: 47288493bp	Chromosome 3: 47700095bp	RT	0.247642
GRMZM2G001530	Chromosome 10: 77690406bp	Chromosome 10: 78956826bp	Chromosome 10: 78067722bp	Chromosome 10: 79332376bp	RT	3.2198e-11
GRMZM2G001530	Chromosome 10: 78067722bp	Chromosome 10: 79332376bp	Chromosome 10: 78067722bp	Chromosome 10: 79332376bp	RT	3.2198e-11
GRMZM2G003033	Chromosome 3: 229335053bp	Chromosome 3: 235023256bp	Chromosome 3: 229335053bp	Chromosome 3: 235023256bp	RT	1.15825e-17
GRMZM2G003064	Chromosome 6: 124450032bp	Chromosome 6: 134946223bp	Chromosome 6: 124450032bp	Chromosome 6: 134946223bp	RT	9.71663e-13
GRMZM2G003246	Chromosome 7: 126661771bp	Chromosome 7: 131947183bp	Chromosome 7: 126555357bp	Chromosome 7: 131847318bp	RT	8.90907e-08
GRMZM2G003252	Chromosome 2: 217998583bp	Chromosome 2: 224081111bp	Chromosome 2: 217998583bp	Chromosome 2: 224081111bp	RT	1.21736e-09
GRMZM2G003331	Chromosome 2: 218011404bp	Chromosome 2: 224093934bp	Chromosome 2: 218005526bp	Chromosome 2: 224088056bp	RT	4.0355e-12
GRMZM2G003342	Chromosome 7: 118708180bp	Chromosome 7: 123852049bp	Chromosome 7: 118669904bp	Chromosome 7: 123802983bp	RT	8.0753e-18
GRMZM2G003417	Chromosome 8: 38465573bp	Chromosome 8: 39527188bp	Chromosome 8: 38789891bp	Chromosome 8: 39851124bp	RT	4.27485e-19
GRMZM2G003417	Chromosome 8: 38789891bp	Chromosome 8: 39851124bp	Chromosome 8: 38789891bp	Chromosome 8: 39851124bp	RT	4.27485e-19
GRMZM2G003417	Chromosome 8: 39131833bp	Chromosome 8: 40193691bp	Chromosome 8: 38789891bp	Chromosome 8: 39851124bp	RT	4.27485e-19
GRMZM2G003417	Chromosome 8: 39394180bp	Chromosome 8: 40530150bp	Chromosome 8: 38789891bp	Chromosome 8: 39851124bp	RT	4.27485e-19
GRMZM2G003417	Chromosome 8: 39622374bp	Chromosome 8: 40699608bp	Chromosome 8: 38789891bp	Chromosome 8: 39851124bp	RT	4.27485e-19
GRMZM2G003417	Chromosome 8: 39879378bp	Chromosome 8: 40961142bp	Chromosome 8: 38789891bp	Chromosome 8: 39851124bp	RT	4.27485e-19
GRMZM2G003426	Chromosome 1: 219152637bp	Chromosome 1: 223989031bp	Chromosome 1: 219556836bp	Chromosome 1: 224401666bp	RT	0.264228
GRMZM2G003461	Chromosome 6: 18847236bp	Chromosome 6: 25178547bp	Chromosome 6: 18929076bp	Chromosome 6: 25226745bp	RT	8.25105e-07
GRMZM2G003461	Chromosome 6: 19391539bp	Chromosome 6: 24847229bp	Chromosome 6: 18929076bp	Chromosome 6: 25226745bp	RT	8.25105e-07
GRMZM2G003466	Chromosome 1: 20094359bp	Chromosome 1: 20259569bp	Chromosome 1: 20094359bp	Chromosome 1: 20259569bp	RT	1.43461e-09
GRMZM2G003518	Chromosome 8: 161173455bp	Chromosome 8: 167941186bp	Chromosome 8: 161173455bp	Chromosome 8: 167941186bp	RT	1.59309e-18
GRMZM2G003558	Chromosome 2: 218024020bp	Chromosome 2: 224106556bp	Chromosome 2: 218024020bp	Chromosome 2: 224106556bp	RT	1.9273e-10
GRMZM2G003638	Chromosome 6: 1742592bp	Chromosome 6: 7029105bp	Chromosome 6: 1044696bp	Chromosome 6: 6316254bp	RT	0.48442
GRMZM2G003642	Chromosome 4: 26427549bp	Chromosome 4: 28341608bp	Chromosome 4: 26427549bp	Chromosome 4: 28341608bp	RT	8.29208e-09
GRMZM2G003656	Chromosome 1: 173237230bp	Chromosome 1: 177287960bp	Chromosome 1: 173237230bp	Chromosome 1: 177287960bp	RT	1.55985e-12
GRMZM2G003715	Chromosome 10: 78146872bp	Chromosome 10: 79412778bp	Chromosome 10: 78401280bp	Chromosome 10: 79646470bp	RT	5.90598e-14
GRMZM2G003715	Chromosome 10: 78401280bp	Chromosome 10: 79646470bp	Chromosome 10: 78401280bp	Chromosome 10: 79646470bp	RT	5.90598e-14
GRMZM2G003742	Chromosome 9: 18963445bp	Chromosome 9: 20770553bp	Chromosome 9: 19022931bp	Chromosome 9: 20826505bp	RT	1.4403e-11
GRMZM2G003814	Chromosome 4: 26448299bp	Chromosome 4: 28361964bp	Chromosome 4: 26448299bp	Chromosome 4: 28361964bp	RT	5.27676e-10
GRMZM2G003821	Chromosome 8: 10128114bp	Chromosome 8: 10551410bp	Chromosome 8: 10128114bp	Chromosome 8: 10551410bp	RT	1.79467e-14
GRMZM2G003835	Chromosome 8: 61861582bp	Chromosome 8: 63449212bp	Chromosome 8: 61612829bp	Chromosome 8: 63194539bp	RT	0.000255981
GRMZM2G003852	Chromosome 2: 221460424bp	Chromosome 2: 227552328bp	Chromosome 2: 221904797bp	Chromosome 2: 227693784bp	RT	3.5191e-11
GRMZM2G003852	Chromosome 2: 221904797bp	Chromosome 2: 227693784bp	Chromosome 2: 221904797bp	Chromosome 2: 227693784bp	RT	3.5191e-11
GRMZM2G003853	Chromosome 8: 6859408bp	Chromosome 8: 7266264bp	Chromosome 8: 6859408bp	Chromosome 8: 7266264bp	RT	9.42435e-13
GRMZM2G003897	Chromosome 10: 83467846bp	Chromosome 10: 85113559bp	Chromosome 10: 83464643bp	Chromosome 10: 85110356bp	RT	3.63546e-17
GRMZM2G003963	Chromosome 8: 168623352bp	Chromosome 8: 175566045bp	Chromosome 8: 168623352bp	Chromosome 8: 175566045bp	RT	1.47628e-14
GRMZM2G003988	Chromosome 4: 236220326bp	Chromosome 4: 244268309bp	Chromosome 4: 236220326bp	Chromosome 4: 244268309bp	RT	2.80327e-12
GRMZM2G004128	Chromosome 9: 87788230bp	Chromosome 9: 92105817bp	Chromosome 9: 87788230bp	Chromosome 9: 92105817bp	RT	5.99854e-10
GRMZM2G004131	Chromosome 4: 154073295bp	NA	Chromosome 4: 154073295bp	NA	RT	1.87284e-09
GRMZM2G004138	Chromosome 2: 189926504bp	Chromosome 2: 194468833bp	Chromosome 2: 189928106bp	Chromosome 2: 194470435bp	RT	1.69838e-08
GRMZM2G004140	Chromosome 5: 1685420bp	Chromosome 5: 1995331bp	Chromosome 5: 1685420bp	Chromosome 5: 1995331bp	RT	1.65192e-09
GRMZM2G004157	Chromosome 9: 149544338bp	Chromosome 9: 155731056bp	Chromosome 9: 149545107bp	Chromosome 9: 155731825bp	RT	4.00155e-09
GRMZM2G004172	Chromosome 9: 149545107bp	Chromosome 9: 155731825bp	Chromosome 9: 149545107bp	Chromosome 9: 155731825bp	RT	8.563e-11
GRMZM2G004180	Chromosome 4: 151776316bp	Chromosome 4: 157078223bp	Chromosome 4: 151776316bp	Chromosome 4: 157078223bp	RT	4.03575e-22
GRMZM2G004182	Chromosome 8: 22125638bp	Chromosome 8: 22716200bp	Chromosome 8: 22125638bp	Chromosome 8: 22716200bp	RT	5.90977e-09
GRMZM2G004259	Chromosome 1: 21445826bp	Chromosome 1: 21602520bp	Chromosome 1: 21449470bp	Chromosome 1: 21606163bp	RT	4.92699e-07
GRMZM2G005493	Chromosome 2: 216323613bp	Chromosome 2: 222450550bp	Chromosome 2: 216323613bp	Chromosome 2: 222450550bp	RT	6.9495e-14
GRMZM2G005557	Chromosome 8: 119745670bp	Chromosome 8: 122981566bp	Chromosome 8: 119674410bp	Chromosome 8: 122932341bp	RT	3.34842e-08
GRMZM2G005562	Chromosome 5: 82587135bp	Chromosome 5: 84474384bp	Chromosome 5: 82585827bp	Chromosome 5: 84473076bp	RT	4.90426e-08
GRMZM2G005624	Chromosome 1: 23234465bp	Chromosome 1: 23427871bp	Chromosome 1: 23234465bp	Chromosome 1: 23427871bp	RT	4.16475e-10
GRMZM2G005659	Chromosome 5: 894138bp	Chromosome 5: 1202485bp	Chromosome 5: 812927bp	Chromosome 5: 1117450bp	RT	0.00902768
GRMZM2G005715	Chromosome 6: 157757885bp	Chromosome 6: 169012815bp	Chromosome 6: 157757885bp	Chromosome 6: 169012815bp	RT	8.45004e-09
GRMZM2G005771	Chromosome 5: 65009806bp	Chromosome 5: 66841451bp	Chromosome 5: 65246952bp	Chromosome 5: 67193103bp	RT	0.167474
GRMZM2G005848	Chromosome 10: 10803019bp	Chromosome 10: 10665441bp	Chromosome 10: 10803019bp	Chromosome 10: 10665441bp	RT	2.32577e-15
GRMZM2G005939	Chromosome 10: 127382696bp	Chromosome 10: 129874809bp	Chromosome 10: 127382696bp	Chromosome 10: 129874809bp	RT	4.97502e-11
GRMZM2G005954	Chromosome 2: 184645014bp	Chromosome 2: 189034922bp	Chromosome 2: 184584371bp	Chromosome 2: 188989913bp	RT	6.99361e-06
GRMZM2G005955	Chromosome 1: 212552290bp	Chromosome 1: 217342215bp	Chromosome 1: 212578636bp	Chromosome 1: 217368668bp	RT	4.44565e-05
GRMZM2G005990	Chromosome 2: 221460917bp	Chromosome 2: 227552821bp	Chromosome 2: 221904797bp	Chromosome 2: 227693784bp	RT	9.68688e-09
GRMZM2G005990	Chromosome 2: 221995283bp	Chromosome 2: 227784262bp	Chromosome 2: 221995283bp	Chromosome 2: 227784262bp	RT	2.06104e-22
GRMZM2G006117	Chromosome 7: 145816309bp	Chromosome 7: 151914076bp	Chromosome 7: 145809316bp	Chromosome 7: 151907084bp	RT	0.0156624
GRMZM2G006130	Chromosome 3: 230099559bp	Chromosome 3: 235791069bp	Chromosome 3: 230099559bp	Chromosome 3: 235791069bp	RT	1.15748e-09
GRMZM2G006329	Chromosome 5: 14524597bp	Chromosome 5: 15196788bp	Chromosome 5: 14524597bp	Chromosome 5: 15196788bp	RT	4.21741e-10
GRMZM2G006370	Chromosome 1: 45784067bp	Chromosome 1: 45604675bp	Chromosome 1: 45924746bp	Chromosome 1: 45757610bp	RT	1.77068e-10
GRMZM2G006377	Chromosome 6: 157779591bp	Chromosome 6: 169034521bp	Chromosome 6: 157779591bp	Chromosome 6: 169034521bp	RT	7.72264e-26
GRMZM2G006428	Chromosome 10: 127371738bp	Chromosome 10: 129863852bp	Chromosome 10: 127378725bp	Chromosome 10: 129870838bp	RT	9.9356e-08
GRMZM2G006468	Chromosome 4: 59803511bp	Chromosome 4: 62418662bp	Chromosome 4: 59336607bp	Chromosome 4: 61933311bp	RT	0.137262
GRMZM2G006474	Chromosome 5: 14489386bp	Chromosome 5: 15142997bp	Chromosome 5: 14489386bp	Chromosome 5: 15142997bp	RT	2.44731e-12
GRMZM2G006661	Chromosome 8: 94594789bp	Chromosome 8: 96839452bp	Chromosome 8: 94595222bp	Chromosome 8: 96839885bp	RT	1.93719e-12
GRMZM2G006673	Chromosome 1: 2855716bp	Chromosome 1: 2949674bp	Chromosome 1: 2855716bp	Chromosome 1: 2949674bp	RT	8.03582e-09
GRMZM2G006780	Chromosome 4: 203623378bp	Chromosome 4: 209671717bp	Chromosome 4: 203837976bp	Chromosome 4: 209900655bp	RT	3.97897e-11
GRMZM2G006780	Chromosome 4: 203837976bp	Chromosome 4: 209900655bp	Chromosome 4: 203837976bp	Chromosome 4: 209900655bp	RT	3.97897e-11
GRMZM2G006781	Chromosome 1: 19942829bp	Chromosome 1: 20112081bp	Chromosome 1: 19942829bp	Chromosome 1: 20112081bp	RT	5.09994e-15
GRMZM2G006806	Chromosome 3: 141534932bp	Chromosome 3: 143263999bp	Chromosome 3: 141527978bp	Chromosome 3: 143257045bp	RT	2.06828e-12
GRMZM2G006841	Chromosome 3: 131640317bp	Chromosome 3: 133146174bp	Chromosome 3: 131640317bp	Chromosome 3: 133146174bp	RT	5.04353e-14
GRMZM2G006841	Chromosome 3: 131896657bp	Chromosome 3: 133400636bp	Chromosome 3: 131640317bp	Chromosome 3: 133146174bp	RT	5.04353e-14
GRMZM2G006942	Chromosome 7: 158553045bp	Chromosome 7: 167548662bp	Chromosome 7: 158582694bp	Chromosome 7: 167619538bp	RT	3.72861e-11
GRMZM2G006943	Chromosome 7: 97866664bp	Chromosome 7: 102362247bp	Chromosome 7: 98091461bp	Chromosome 7: 102639101bp	RT	8.19369e-11
GRMZM2G006943	Chromosome 7: 98091461bp	Chromosome 7: 102639101bp	Chromosome 7: 98091461bp	Chromosome 7: 102639101bp	RT	8.19369e-11
GRMZM2G006977	Chromosome 1: 22382406bp	Chromosome 1: 22569248bp	Chromosome 1: 22382406bp	Chromosome 1: 22569248bp	RT	1.25561e-10
GRMZM2G007021	Chromosome 8: 25128233bp	Chromosome 8: 25774269bp	Chromosome 8: 25128233bp	Chromosome 8: 25774269bp	RT	1.51108e-28
GRMZM2G007060	Chromosome 2: 209236954bp	Chromosome 2: 215386884bp	Chromosome 2: 209236954bp	Chromosome 2: 215386884bp	RT	1.23651e-10
GRMZM2G007120	Chromosome 10: 120692961bp	Chromosome 10: 123310371bp	Chromosome 10: 120692961bp	Chromosome 10: 123310371bp	RT	1.44042e-21
GRMZM2G007160	Chromosome 3: 170484376bp	Chromosome 3: 175075771bp	Chromosome 3: 170484376bp	Chromosome 3: 175075771bp	RT	2.2692e-26
GRMZM2G007190	Chromosome 7: 148701603bp	Chromosome 7: 155072463bp	Chromosome 7: 148658851bp	Chromosome 7: 155028939bp	RT	8.31691e-08
GRMZM2G007195	Chromosome 6: 138382584bp	Chromosome 6: 149235526bp	Chromosome 6: 138248574bp	Chromosome 6: 149113365bp	RT	0.00139324
GRMZM2G007201	Chromosome 5: 171957024bp	Chromosome 5: 175294089bp	Chromosome 5: 171955953bp	Chromosome 5: 175293018bp	RT	6.50812e-07
GRMZM2G007288	Chromosome 5: 144353498bp	Chromosome 5: 147072507bp	Chromosome 5: 144615678bp	Chromosome 5: 147334422bp	RT	4.46338e-12
GRMZM2G007288	Chromosome 5: 144615678bp	Chromosome 5: 147334422bp	Chromosome 5: 144615678bp	Chromosome 5: 147334422bp	RT	4.46338e-12
GRMZM2G007385	Chromosome 5: 171955953bp	Chromosome 5: 175293018bp	Chromosome 5: 171955953bp	Chromosome 5: 175293018bp	RT	2.13892e-10
GRMZM2G007399	Chromosome 1: 279747220bp	Chromosome 1: 286553755bp	Chromosome 1: 279747220bp	Chromosome 1: 286553755bp	RT	1.92758e-11
GRMZM2G007453	Chromosome 2: 9991863bp	Chromosome 2: 10437794bp	Chromosome 2: 9992429bp	Chromosome 2: 10438360bp	RT	1.10091e-26
GRMZM2G007466	Chromosome 5: 182894712bp	Chromosome 5: 186566285bp	Chromosome 5: 182489823bp	Chromosome 5: 186161555bp	RT	0.000198798
GRMZM2G007489	Chromosome 6: 71265105bp	Chromosome 6: 80498500bp	Chromosome 6: 71575048bp	Chromosome 6: 80810370bp	RT	9.28155e-26
GRMZM2G007489	Chromosome 6: 71575048bp	Chromosome 6: 80810370bp	Chromosome 6: 71575048bp	Chromosome 6: 80810370bp	RT	9.28155e-26
GRMZM2G007489	Chromosome 6: 71778016bp	Chromosome 6: 81026150bp	Chromosome 6: 71575048bp	Chromosome 6: 80810370bp	RT	9.28155e-26
GRMZM2G007651	Chromosome 7: 159932335bp	Chromosome 7: 168925546bp	Chromosome 7: 159902734bp	Chromosome 7: 168919084bp	RT	2.5514e-22
GRMZM2G007680	Chromosome 10: 7357024bp	Chromosome 10: 7193214bp	Chromosome 10: 7357024bp	Chromosome 10: 7193214bp	RT	3.70016e-14
GRMZM2G007698	Chromosome 10: 75811390bp	Chromosome 10: 76937271bp	Chromosome 10: 76058116bp	Chromosome 10: 77197534bp	RT	1.52156e-25
GRMZM2G007698	Chromosome 10: 76058116bp	Chromosome 10: 77197534bp	Chromosome 10: 76058116bp	Chromosome 10: 77197534bp	RT	1.52156e-25
GRMZM2G007698	Chromosome 10: 76389877bp	Chromosome 10: 77613443bp	Chromosome 10: 76058116bp	Chromosome 10: 77197534bp	RT	1.52156e-25
GRMZM2G007721	Chromosome 10: 98516043bp	Chromosome 10: 100604032bp	Chromosome 10: 98726688bp	Chromosome 10: 100828418bp	RT	8.168e-11
GRMZM2G007721	Chromosome 10: 98726688bp	Chromosome 10: 100828418bp	Chromosome 10: 98726688bp	Chromosome 10: 100828418bp	RT	8.168e-11
GRMZM2G007899	Chromosome 10: 139263912bp	Chromosome 10: 142001445bp	Chromosome 10: 139263912bp	Chromosome 10: 142001445bp	RT	3.20866e-10
GRMZM2G007907	Chromosome 5: 4502013bp	Chromosome 5: 4788344bp	Chromosome 5: 4518570bp	Chromosome 5: 4804901bp	RT	4.69612e-06
GRMZM2G007915	Chromosome 8: 2515312bp	Chromosome 8: 2835438bp	Chromosome 8: 2515312bp	Chromosome 8: 2835438bp	RT	2.30634e-10
GRMZM2G007915	Chromosome 8: 2992087bp	Chromosome 8: 3326405bp	Chromosome 8: 2992087bp	Chromosome 8: 3326405bp	RT	6.97303e-32
GRMZM2G007933	Chromosome 6: 86214388bp	Chromosome 6: 95382152bp	Chromosome 6: 86214388bp	Chromosome 6: 95382152bp	RT	7.56659e-17
GRMZM2G007953	Chromosome 4: 50317745bp	Chromosome 4: 52749637bp	Chromosome 4: 50317745bp	Chromosome 4: 52749637bp	RT	2.1074e-12
GRMZM2G007957	Chromosome 9: 15093772bp	Chromosome 9: 16699460bp	Chromosome 9: 15122068bp	Chromosome 9: 16727755bp	RT	1.00648e-07
GRMZM2G008106	Chromosome 4: 201629680bp	Chromosome 4: 207586764bp	Chromosome 4: 201496868bp	Chromosome 4: 207421614bp	RT	0.273216
GRMZM2G008216	Chromosome 2: 170844167bp	Chromosome 2: 174613146bp	Chromosome 2: 170558815bp	Chromosome 2: 174439214bp	RT	3.47427e-08
GRMZM2G008232	Chromosome 7: 172247229bp	Chromosome 7: 181331611bp	Chromosome 7: 172247229bp	Chromosome 7: 181331611bp	RT	4.64111e-17
GRMZM2G008326	Chromosome 9: 13665733bp	Chromosome 9: 15300731bp	Chromosome 9: 13665733bp	Chromosome 9: 15300731bp	RT	7.09759e-10
GRMZM2G008367	Chromosome 5: 212667287bp	Chromosome 5: 220992984bp	Chromosome 5: 212667184bp	Chromosome 5: 220992881bp	RT	3.22162e-08
GRMZM2G008406	Chromosome 5: 212667184bp	Chromosome 5: 220992881bp	Chromosome 5: 212667184bp	Chromosome 5: 220992881bp	RT	8.74542e-23
GRMZM2G008623	Chromosome 2: 214514452bp	Chromosome 2: 220627298bp	Chromosome 2: 214514452bp	Chromosome 2: 220627298bp	RT	2.5841e-13
GRMZM2G008638	Chromosome 9: 148099566bp	Chromosome 9: 154213735bp	Chromosome 9: 148146827bp	Chromosome 9: 154264350bp	RT	1.37519e-08
GRMZM2G008651	Chromosome 7: 162748774bp	Chromosome 7: 171795805bp	Chromosome 7: 162748774bp	Chromosome 7: 171795805bp	RT	2.39737e-12
GRMZM2G008715	Chromosome 5: 214549721bp	Chromosome 5: 222908870bp	Chromosome 5: 214549721bp	Chromosome 5: 222908870bp	RT	5.46126e-23
GRMZM2G008726	Chromosome 3: 204358122bp	Chromosome 3: 209593078bp	Chromosome 3: 204358122bp	Chromosome 3: 209593078bp	RT	1.39334e-09
GRMZM2G008728	Chromosome 5: 214549721bp	Chromosome 5: 222908870bp	Chromosome 5: 214549721bp	Chromosome 5: 222908870bp	RT	3.60764e-30
GRMZM2G008839	Chromosome 4: 179817299bp	Chromosome 4: 184732773bp	Chromosome 4: 179817299bp	Chromosome 4: 184732773bp	RT	4.36821e-25
GRMZM2G008854	Chromosome 2: 227405910bp	Chromosome 2: 233198671bp	Chromosome 2: 227704532bp	Chromosome 2: 233484185bp	RT	1.91826e-17
GRMZM2G008854	Chromosome 2: 227704532bp	Chromosome 2: 233484185bp	Chromosome 2: 227704532bp	Chromosome 2: 233484185bp	RT	1.91826e-17
GRMZM2G008854	Chromosome 2: 227909796bp	Chromosome 2: 233666304bp	Chromosome 2: 227704532bp	Chromosome 2: 233484185bp	RT	1.91826e-17
GRMZM2G008854	Chromosome 2: 228148936bp	Chromosome 2: 233918632bp	Chromosome 2: 227704532bp	Chromosome 2: 233484185bp	RT	1.91826e-17
GRMZM2G009139	Chromosome 9: 14155187bp	Chromosome 9: 15720840bp	Chromosome 9: 14155187bp	Chromosome 9: 15720840bp	RT	1.17651e-10
GRMZM2G009253	Chromosome 1: 52461404bp	Chromosome 1: 52914357bp	Chromosome 1: 52461404bp	Chromosome 1: 52914357bp	RT	8.11542e-17
GRMZM2G009265	Chromosome 7: 171247568bp	Chromosome 7: 180329445bp	Chromosome 7: 171631884bp	Chromosome 7: 180728914bp	RT	0.00762588
GRMZM2G009326	Chromosome 1: 18787699bp	Chromosome 1: 18999050bp	Chromosome 1: 18772733bp	Chromosome 1: 18931207bp	RT	8.19396e-07
GRMZM2G009413	Chromosome 2: 3682489bp	Chromosome 2: 3931822bp	Chromosome 2: 3660183bp	Chromosome 2: 3905122bp	RT	6.03745e-09
GRMZM2G009426	Chromosome 5: 202141764bp	Chromosome 5: 210124131bp	Chromosome 5: 202001074bp	Chromosome 5: 209985420bp	RT	5.78561e-11
GRMZM2G009475	Chromosome 8: 22512172bp	Chromosome 8: 23111461bp	Chromosome 8: 22512172bp	Chromosome 8: 23111461bp	RT	1.29144e-13
GRMZM2G009563	Chromosome 4: 194133705bp	Chromosome 4: 200103967bp	Chromosome 4: 194133705bp	Chromosome 4: 200103967bp	RT	3.05483e-09
GRMZM2G009571	Chromosome 2: 217224197bp	Chromosome 2: 223285681bp	Chromosome 2: 217224197bp	Chromosome 2: 223285681bp	RT	7.4588e-18
GRMZM2G009598	Chromosome 1: 292179249bp	Chromosome scaf_307: 35455bp	Chromosome 1: 292179249bp	Chromosome scaf_307: 35455bp	RT	3.089e-14
GRMZM2G010823	Chromosome 1: 56749494bp	Chromosome 1: 56874538bp	Chromosome 1: 56680271bp	Chromosome 1: 56826090bp	RT	1.05448e-31
GRMZM2G010863	Chromosome 9: 103502866bp	Chromosome 9: 107868466bp	Chromosome 9: 103502866bp	Chromosome 9: 107868466bp	RT	2.39614e-09
GRMZM2G010933	Chromosome 4: 174068824bp	Chromosome 4: 179118974bp	Chromosome 4: 174068824bp	Chromosome 4: 179118974bp	RT	1.7768e-12
GRMZM2G010944	Chromosome 5: 77758672bp	Chromosome 5: 79837906bp	Chromosome 5: 78151536bp	Chromosome 5: 80238455bp	RT	0.00062143
GRMZM2G010960	Chromosome 6: 114361251bp	Chromosome 6: 125016087bp	Chromosome 6: 114277700bp	Chromosome 6: 124934042bp	RT	4.39759e-08
GRMZM2G010987	Chromosome 8: 152289304bp	Chromosome 8: 156735191bp	Chromosome 8: 152289304bp	Chromosome 8: 156735191bp	RT	2.25407e-16
GRMZM2G011173	Chromosome 4: 189053629bp	Chromosome 4: 194960072bp	Chromosome 4: 189054451bp	Chromosome 4: 194960894bp	RT	1.43909e-11
GRMZM2G011222	Chromosome 6: 150715098bp	Chromosome 6: 161659963bp	Chromosome 6: 150789749bp	Chromosome 6: 161756313bp	RT	6.05264e-06
GRMZM2G011269	Chromosome 1: 246523568bp	Chromosome 1: 252113002bp	Chromosome 1: 246523568bp	Chromosome 1: 252113002bp	RT	1.94557e-11
GRMZM2G011404	Chromosome 2: 221187337bp	Chromosome 2: 227292165bp	Chromosome 2: 221209525bp	Chromosome 2: 227254633bp	RT	8.89426e-05
GRMZM2G011473	Chromosome 4: 193732657bp	Chromosome 4: 199832518bp	Chromosome 4: 194133705bp	Chromosome 4: 200103967bp	RT	2.51521e-06
GRMZM2G011473	Chromosome 4: 194052880bp	Chromosome 4: 200015461bp	Chromosome 4: 194133705bp	Chromosome 4: 200103967bp	RT	2.51521e-06
GRMZM2G011479	Chromosome 3: 170579063bp	Chromosome 3: 175172791bp	Chromosome 3: 170538762bp	Chromosome 3: 175131941bp	RT	3.73761e-12
GRMZM2G011483	Chromosome 1: 49710040bp	Chromosome 1: 49567174bp	Chromosome 1: 49710040bp	Chromosome 1: 49567174bp	RT	6.27113e-09
GRMZM2G011523	Chromosome 3: 23959082bp	Chromosome 3: 24012976bp	Chromosome 3: 24266186bp	Chromosome 3: 24334476bp	RT	3.17982e-21
GRMZM2G011523	Chromosome 3: 24266186bp	Chromosome 3: 24334476bp	Chromosome 3: 24266186bp	Chromosome 3: 24334476bp	RT	3.17982e-21
GRMZM2G011523	Chromosome 3: 24856563bp	Chromosome 3: 24925093bp	Chromosome 3: 24856563bp	Chromosome 3: 24925093bp	RT	3.54308e-11
GRMZM2G011608	Chromosome 3: 230728419bp	Chromosome 3: 236810514bp	Chromosome 3: 230695988bp	Chromosome 3: 236778085bp	RT	0.000225587
GRMZM2G011636	Chromosome 3: 1677261bp	Chromosome 3: 1801927bp	Chromosome 3: 1677808bp	Chromosome 3: 1802474bp	RT	1.47838e-08
GRMZM2G011655	Chromosome 6: 46224569bp	Chromosome 6: 54012468bp	Chromosome 6: 46224569bp	Chromosome 6: 54012468bp	RT	7.03632e-11
GRMZM2G011655	Chromosome 6: 55812168bp	Chromosome 6: 64956449bp	Chromosome 6: 55809464bp	Chromosome 6: 64953746bp	RT	5.24055e-07
GRMZM2G011731	Chromosome 3: 170671597bp	Chromosome 3: 175265607bp	Chromosome 3: 170659676bp	Chromosome 3: 175253686bp	RT	3.05469e-06
GRMZM2G011878	Chromosome 3: 230759836bp	Chromosome 3: 236841935bp	Chromosome 3: 230814117bp	Chromosome 3: 236896829bp	RT	2.45724e-14
GRMZM2G011888	Chromosome 5: 81474393bp	Chromosome 5: 83375524bp	Chromosome 5: 81800887bp	Chromosome 5: 83703379bp	RT	5.53739e-16
GRMZM2G011888	Chromosome 5: 81800887bp	Chromosome 5: 83703379bp	Chromosome 5: 81800887bp	Chromosome 5: 83703379bp	RT	5.53739e-16
GRMZM2G011912	Chromosome 1: 246584281bp	Chromosome 1: 252173719bp	Chromosome 1: 246584281bp	Chromosome 1: 252173719bp	RT	6.168e-21
GRMZM2G011915	Chromosome 6: 55809464bp	Chromosome 6: 64953746bp	Chromosome 6: 55809464bp	Chromosome 6: 64953746bp	RT	1.58261e-09
GRMZM2G012030	Chromosome 5: 33089655bp	Chromosome 5: 34512754bp	Chromosome 5: 33017762bp	Chromosome 5: 34438370bp	RT	0.0232354
GRMZM2G012102	Chromosome 1: 16186320bp	Chromosome 1: 16319199bp	Chromosome 1: 16353547bp	Chromosome 1: 16623073bp	RT	5.97718e-05
GRMZM2G012200	Chromosome 5: 134705095bp	Chromosome 5: 137405520bp	Chromosome 5: 133844728bp	Chromosome 5: 136540979bp	RT	0.0833179
GRMZM2G013970	Chromosome 6: 156938940bp	Chromosome 6: 168204677bp	Chromosome 6: 156936615bp	Chromosome 6: 168202563bp	RT	3.12727e-07
GRMZM2G014004	Chromosome 4: 196728627bp	Chromosome 4: 202664288bp	Chromosome 4: 196749337bp	Chromosome 4: 202684853bp	RT	1.23939e-07
GRMZM2G014091	Chromosome 8: 24385794bp	Chromosome 8: 25020329bp	Chromosome 8: 24388988bp	Chromosome 8: 25023522bp	RT	3.8539e-11
GRMZM2G014116	Chromosome 5: 216548627bp	Chromosome 5: 224929823bp	Chromosome 5: 216561446bp	Chromosome 5: 224942642bp	RT	0.00060084
GRMZM2G014136	Chromosome 3: 179902149bp	Chromosome 3: 184913049bp	Chromosome 3: 179902149bp	Chromosome 3: 184913049bp	RT	4.88324e-11
GRMZM2G014170	Chromosome 5: 766770bp	Chromosome 5: 1073781bp	Chromosome 5: 812927bp	Chromosome 5: 1117450bp	RT	1.51515e-08
GRMZM2G014187	Chromosome 2: 14350617bp	Chromosome 2: 15045545bp	Chromosome 2: 14470215bp	Chromosome 2: 15163873bp	RT	9.43834e-05
GRMZM2G014240	Chromosome 9: 14329191bp	Chromosome 9: 15891838bp	Chromosome 9: 14329191bp	Chromosome 9: 15891838bp	RT	2.35795e-26
GRMZM2G014303	Chromosome 6: 161308875bp	Chromosome 6: 172588221bp	Chromosome 6: 161205544bp	Chromosome 6: 172484268bp	RT	0.666405
GRMZM2G014341	Chromosome 2: 192031032bp	Chromosome 2: 197347256bp	Chromosome 2: 192314793bp	Chromosome 2: 197632285bp	RT	8.13716e-25
GRMZM2G014341	Chromosome 2: 192314793bp	Chromosome 2: 197632285bp	Chromosome 2: 192314793bp	Chromosome 2: 197632285bp	RT	8.13716e-25
GRMZM2G014382	Chromosome 1: 4078607bp	NA	Chromosome 1: 4078607bp	NA	RT	2.957e-19
GRMZM2G014397	Chromosome 10: 10678436bp	Chromosome 10: 10541082bp	Chromosome 10: 10678436bp	Chromosome 10: 10541082bp	RT	8.18339e-24
GRMZM2G014452	Chromosome 3: 180091623bp	Chromosome 3: 185089437bp	Chromosome 3: 180091623bp	Chromosome 3: 185089437bp	RT	1.70854e-15
GRMZM2G014454	Chromosome 3: 181743841bp	Chromosome 3: 186793984bp	Chromosome 3: 181743841bp	Chromosome 3: 186793984bp	RT	2.78911e-10
GRMZM2G014499	Chromosome 3: 201264185bp	Chromosome 3: 206437498bp	Chromosome 3: 201264650bp	Chromosome 3: 206437963bp	RT	0.00159861
GRMZM2G014558	Chromosome 7: 130740512bp	Chromosome 7: 136038861bp	Chromosome 7: 130740512bp	Chromosome 7: 136038861bp	RT	3.96683e-12
GRMZM2G014676	Chromosome 1: 229632485bp	Chromosome 1: 235232931bp	Chromosome 1: 229668507bp	Chromosome 1: 235270794bp	RT	0.000124172
GRMZM2G014797	Chromosome 3: 64315090bp	Chromosome 3: 64910961bp	Chromosome 3: 63890007bp	Chromosome 3: 64466891bp	RT	3.57209e-06
GRMZM2G014813	Chromosome 5: 42577099bp	Chromosome 5: 44045199bp	Chromosome 5: 42577099bp	Chromosome 5: 44045199bp	RT	2.64822e-18
GRMZM2G014951	Chromosome 1: 260715452bp	Chromosome 1: 267108781bp	Chromosome 1: 260715452bp	Chromosome 1: 267108781bp	RT	8.03022e-21
GRMZM2G014955	Chromosome 1: 278778378bp	Chromosome 1: 285451948bp	Chromosome 1: 278778378bp	Chromosome 1: 285451948bp	RT	8.46967e-16
GRMZM2G014975	Chromosome 4: 28054300bp	Chromosome 4: 29947564bp	Chromosome 4: 28054300bp	Chromosome 4: 29947564bp	RT	5.69735e-09
GRMZM2G014981	Chromosome 6: 157122571bp	Chromosome 6: 168377929bp	Chromosome 6: 157122571bp	Chromosome 6: 168377929bp	RT	8.51025e-09
GRMZM2G015040	Chromosome 9: 92024868bp	Chromosome 9: 96348058bp	Chromosome 9: 92024868bp	Chromosome 9: 96348058bp	RT	2.46132e-09
GRMZM2G015267	Chromosome 3: 7415750bp	Chromosome 3: 7325316bp	Chromosome 3: 7406460bp	Chromosome 3: 7316026bp	RT	1.25374e-10
GRMZM2G015281	Chromosome 1: 37724386bp	Chromosome 1: 37655314bp	Chromosome 1: 37410022bp	Chromosome 1: 37337899bp	RT	3.38486e-05
GRMZM2G015364	Chromosome 3: 226263135bp	Chromosome 3: 231865714bp	Chromosome 3: 226242247bp	Chromosome 3: 231817017bp	RT	1.41833e-17
GRMZM2G016958	Chromosome 7: 25924488bp	Chromosome 7: 26803222bp	Chromosome 7: 25924488bp	Chromosome 7: 26803222bp	RT	4.41992e-12
GRMZM2G017080	Chromosome 7: 166593322bp	Chromosome 7: 175668576bp	Chromosome 7: 166593322bp	Chromosome 7: 175668576bp	RT	2.87136e-09
GRMZM2G017089	Chromosome 1: 254154655bp	Chromosome 1: 260545009bp	Chromosome 1: 254154655bp	Chromosome 1: 260545009bp	RT	3.15116e-17
GRMZM2G018126	Chromosome 5: 204049551bp	Chromosome 5: 212050666bp	Chromosome 5: 204113772bp	Chromosome 5: 212097976bp	RT	0.439064
GRMZM2G018177	Chromosome 8: 14395695bp	Chromosome 8: 14821629bp	Chromosome 8: 14414183bp	Chromosome 8: 14840116bp	RT	8.07472e-18
GRMZM2G018223	Chromosome 2: 49295253bp	Chromosome 2: 50618548bp	Chromosome 2: 49295253bp	Chromosome 2: 50618548bp	RT	1.77337e-22
GRMZM2G018254	Chromosome 4: 592082bp	Chromosome 4: 1122491bp	Chromosome 4: 593553bp	Chromosome 4: 1123962bp	RT	1.14526e-18
GRMZM2G018275	Chromosome 2: 43756741bp	Chromosome 2: 44938538bp	Chromosome 2: 43830899bp	Chromosome 2: 45012622bp	RT	1.87535e-12
GRMZM2G018281	Chromosome 10: 127378725bp	Chromosome 10: 129870838bp	Chromosome 10: 127378725bp	Chromosome 10: 129870838bp	RT	5.86432e-09
GRMZM2G019358	Chromosome 4: 229164674bp	Chromosome 4: 237055771bp	Chromosome 4: 229164674bp	Chromosome 4: 237055771bp	RT	1.00455e-12
GRMZM2G019386	Chromosome 3: 221719453bp	Chromosome 3: 227251620bp	Chromosome 3: 221711463bp	Chromosome 3: 227243630bp	RT	0.0784493
GRMZM2G019468	Chromosome 2: 46808155bp	Chromosome 2: 48000885bp	Chromosome 2: 47067006bp	Chromosome 2: 48302009bp	RT	7.22921e-22
GRMZM2G019468	Chromosome 2: 47067006bp	Chromosome 2: 48302009bp	Chromosome 2: 47067006bp	Chromosome 2: 48302009bp	RT	7.22921e-22
GRMZM2G019501	Chromosome 3: 221711463bp	Chromosome 3: 227243630bp	Chromosome 3: 221711463bp	Chromosome 3: 227243630bp	RT	8.71022e-14
GRMZM2G019538	Chromosome 8: 146819574bp	Chromosome 8: 151135409bp	Chromosome 8: 147035198bp	Chromosome 8: 151330891bp	RT	1.54706e-22
GRMZM2G019538	Chromosome 8: 147035198bp	Chromosome 8: 151330891bp	Chromosome 8: 147035198bp	Chromosome 8: 151330891bp	RT	1.54706e-22
GRMZM2G019586	Chromosome 9: 89883608bp	Chromosome 9: 94210955bp	Chromosome 9: 89919274bp	Chromosome 9: 94256952bp	RT	0.00675342
GRMZM2G019641	Chromosome 1: 231151952bp	Chromosome 1: 236763891bp	Chromosome 1: 231094763bp	Chromosome 1: 236707088bp	RT	4.82422e-06
GRMZM2G019744	Chromosome 10: 61566147bp	Chromosome 10: 62677364bp	Chromosome 10: 61566147bp	Chromosome 10: 62677364bp	RT	5.10467e-10
GRMZM2G019810	Chromosome 3: 40652674bp	Chromosome 3: 40717586bp	Chromosome 3: 41136916bp	Chromosome 3: 41202398bp	RT	3.6599e-12
GRMZM2G019810	Chromosome 3: 41136916bp	Chromosome 3: 41202398bp	Chromosome 3: 41136916bp	Chromosome 3: 41202398bp	RT	3.6599e-12
GRMZM2G019810	Chromosome 3: 41527473bp	Chromosome 3: 41607873bp	Chromosome 3: 41136916bp	Chromosome 3: 41202398bp	RT	3.6599e-12
GRMZM2G019810	Chromosome 3: 41736931bp	Chromosome 3: 41764948bp	Chromosome 3: 41136916bp	Chromosome 3: 41202398bp	RT	3.6599e-12
GRMZM2G019866	Chromosome 5: 812927bp	Chromosome 5: 1117450bp	Chromosome 5: 812927bp	Chromosome 5: 1117450bp	RT	2.27144e-12
GRMZM2G019879	Chromosome 7: 1983553bp	Chromosome 7: 2075216bp	Chromosome 7: 1983553bp	Chromosome 7: 2075216bp	RT	7.83256e-10
GRMZM2G019916	Chromosome 7: 156001761bp	Chromosome 7: 164935108bp	Chromosome 7: 156001761bp	Chromosome 7: 164935108bp	RT	3.40928e-09
GRMZM2G019974	Chromosome 7: 157540098bp	Chromosome 7: 166564430bp	Chromosome 7: 157513690bp	Chromosome 7: 166537822bp	RT	0.000380881
GRMZM2G019991	Chromosome 1: 55103060bp	Chromosome 1: 55176370bp	Chromosome 1: 55327304bp	Chromosome 1: 55415187bp	RT	3.01634e-19
GRMZM2G019991	Chromosome 1: 55327304bp	Chromosome 1: 55415187bp	Chromosome 1: 55327304bp	Chromosome 1: 55415187bp	RT	3.01634e-19
GRMZM2G020142	Chromosome 1: 250599187bp	Chromosome 1: 256696327bp	Chromosome 1: 250812512bp	Chromosome 1: 256911450bp	RT	4.99941e-11
GRMZM2G020142	Chromosome 1: 250812512bp	Chromosome 1: 256911450bp	Chromosome 1: 250812512bp	Chromosome 1: 256911450bp	RT	4.99941e-11
GRMZM2G020285	Chromosome 5: 204552699bp	Chromosome 5: 212551011bp	Chromosome 5: 204552699bp	Chromosome 5: 212551011bp	RT	2.36323e-30
GRMZM2G020295	Chromosome 1: 235161826bp	Chromosome 1: 240655109bp	Chromosome 1: 235398124bp	Chromosome 1: 240871813bp	RT	1.44217e-12
GRMZM2G020295	Chromosome 1: 235279557bp	Chromosome 1: 240753414bp	Chromosome 1: 235394551bp	Chromosome 1: 240868240bp	RT	4.9316e-08
GRMZM2G020295	Chromosome 1: 235398124bp	Chromosome 1: 240871813bp	Chromosome 1: 235398124bp	Chromosome 1: 240871813bp	RT	1.44217e-12
GRMZM2G020409	Chromosome 4: 129687574bp	Chromosome 4: 134646005bp	Chromosome 4: 130010621bp	Chromosome 4: 134964691bp	RT	7.62296e-19
GRMZM2G020409	Chromosome 4: 130010621bp	Chromosome 4: 134964691bp	Chromosome 4: 130010621bp	Chromosome 4: 134964691bp	RT	7.62296e-19
GRMZM2G020450	Chromosome 7: 170455831bp	Chromosome 7: 179562169bp	Chromosome 7: 170455831bp	Chromosome 7: 179562169bp	RT	8.18199e-09
GRMZM2G020468	Chromosome 9: 134541227bp	Chromosome 9: 140271901bp	Chromosome 9: 134807788bp	Chromosome 9: 140542576bp	RT	7.10491e-10
GRMZM2G020468	Chromosome 9: 134807788bp	Chromosome 9: 140542576bp	Chromosome 9: 134807788bp	Chromosome 9: 140542576bp	RT	7.10491e-10
GRMZM2G020484	Chromosome 8: 14015881bp	Chromosome 8: 14427704bp	Chromosome 8: 14015881bp	Chromosome 8: 14427704bp	RT	2.23983e-09
GRMZM2G020523	Chromosome 1: 77266900bp	Chromosome 1: 77983208bp	Chromosome 1: 77266900bp	Chromosome 1: 77983208bp	RT	4.30846e-10
GRMZM2G020544	Chromosome 8: 134413195bp	Chromosome 8: 138433908bp	Chromosome 8: 134413114bp	Chromosome 8: 138433827bp	RT	3.60756e-19
GRMZM2G020631	Chromosome 1: 195796023bp	Chromosome 1: 200090909bp	Chromosome 1: 195796023bp	Chromosome 1: 200090909bp	RT	1.73867e-09
GRMZM2G020840	Chromosome 5: 167638906bp	Chromosome 5: 170898573bp	Chromosome 5: 167697372bp	Chromosome 5: 170945681bp	RT	5.16164e-09
GRMZM2G020976	Chromosome 5: 184281702bp	Chromosome 5: 187955118bp	Chromosome 5: 184399310bp	Chromosome 5: 188071044bp	RT	0.0866622
GRMZM2G021055	Chromosome 1: 253778608bp	Chromosome 1: 260175980bp	Chromosome 1: 253965210bp	Chromosome 1: 260356129bp	RT	3.77426e-08
GRMZM2G021170	Chromosome 10: 96355861bp	Chromosome 10: 98402475bp	Chromosome 10: 96624707bp	Chromosome 10: 98677351bp	RT	3.34754e-15
GRMZM2G021170	Chromosome 10: 96624707bp	Chromosome 10: 98677351bp	Chromosome 10: 96624707bp	Chromosome 10: 98677351bp	RT	3.34754e-15
GRMZM2G021170	Chromosome 10: 96867675bp	Chromosome 10: 98921991bp	Chromosome 10: 96624707bp	Chromosome 10: 98677351bp	RT	3.34754e-15
GRMZM2G021170	Chromosome 10: 97077030bp	Chromosome 10: 99132245bp	Chromosome 10: 96624707bp	Chromosome 10: 98677351bp	RT	3.34754e-15
GRMZM2G021170	Chromosome 10: 97386340bp	Chromosome 10: 99461546bp	Chromosome 10: 96624707bp	Chromosome 10: 98677351bp	RT	3.34754e-15
GRMZM2G021194	Chromosome 3: 227896562bp	NA	Chromosome 3: 227896562bp	NA	RT	1.94355e-24
GRMZM2G021270	Chromosome 5: 200164114bp	Chromosome 5: 208087528bp	Chromosome 5: 199785810bp	Chromosome 5: 207674530bp	RT	2.41911e-08
GRMZM2G021422	Chromosome 3: 227799386bp	Chromosome 3: 233492270bp	Chromosome 3: 227799386bp	Chromosome 3: 233492270bp	RT	1.43036e-12
GRMZM2G021459	Chromosome 2: 46618907bp	Chromosome 2: 47800455bp	Chromosome 2: 47067006bp	Chromosome 2: 48302009bp	RT	0.108663
GRMZM2G021517	Chromosome 3: 227791275bp	Chromosome 3: 233484159bp	Chromosome 3: 227789629bp	Chromosome 3: 233482513bp	RT	7.58157e-11
GRMZM2G021567	Chromosome 2: 211282692bp	Chromosome 2: 217412037bp	Chromosome 2: 211282692bp	Chromosome 2: 217412037bp	RT	1.04401e-14
GRMZM2G021598	Chromosome 2: 190284556bp	Chromosome 2: 194856304bp	Chromosome 2: 190284556bp	Chromosome 2: 194856304bp	RT	1.19778e-17
GRMZM2G021635	Chromosome 2: 6125124bp	Chromosome 2: 6335211bp	Chromosome 2: 6125124bp	Chromosome 2: 6335211bp	RT	3.03761e-09
GRMZM2G021704	Chromosome 3: 197433156bp	Chromosome 3: 202541373bp	Chromosome 3: 197433156bp	Chromosome 3: 202541373bp	RT	1.22461e-16
GRMZM2G021704	Chromosome 3: 198458679bp	Chromosome 3: 203549889bp	Chromosome 3: 198458679bp	Chromosome 3: 203549889bp	RT	7.70676e-11
GRMZM2G021794	Chromosome 6: 164752148bp	Chromosome 6: 176008311bp	Chromosome 6: 164725286bp	Chromosome 6: 175981455bp	RT	2.60963e-07
GRMZM2G022014	Chromosome 7: 40345643bp	Chromosome 7: 41491507bp	Chromosome 7: 40335829bp	Chromosome 7: 41479249bp	RT	5.72148e-09
GRMZM2G022019	Chromosome 5: 30323533bp	Chromosome 5: 31598437bp	Chromosome 5: 30775305bp	Chromosome 5: 32074173bp	RT	8.34502e-11
GRMZM2G022019	Chromosome 5: 30775305bp	Chromosome 5: 32074173bp	Chromosome 5: 30775305bp	Chromosome 5: 32074173bp	RT	8.34502e-11
GRMZM2G022088	Chromosome 3: 40412588bp	Chromosome 3: 40459091bp	Chromosome 3: 40461633bp	Chromosome 3: 40508141bp	RT	0.00575939
GRMZM2G022242	Chromosome 2: 208064100bp	Chromosome 2: 214252449bp	Chromosome 2: 208275118bp	Chromosome 2: 214428278bp	RT	6.33096e-14
GRMZM2G022242	Chromosome 2: 208275118bp	Chromosome 2: 214428278bp	Chromosome 2: 208275118bp	Chromosome 2: 214428278bp	RT	6.33096e-14
GRMZM2G022266	Chromosome 2: 208064838bp	Chromosome 2: 214253187bp	Chromosome 2: 208275118bp	Chromosome 2: 214428278bp	RT	5.94203e-12
GRMZM2G022266	Chromosome 2: 208275118bp	Chromosome 2: 214428278bp	Chromosome 2: 208275118bp	Chromosome 2: 214428278bp	RT	5.94203e-12
GRMZM2G022279	Chromosome 3: 225224138bp	Chromosome 3: 230778755bp	Chromosome 3: 225226706bp	Chromosome 3: 230781321bp	RT	7.30382e-12
GRMZM2G022403	Chromosome 2: 230146759bp	Chromosome 2: 235816985bp	Chromosome 2: 230148294bp	Chromosome 2: 235818520bp	RT	7.43722e-16
GRMZM2G022413	Chromosome 2: 37557545bp	Chromosome 2: 38449634bp	Chromosome 2: 37472597bp	Chromosome 2: 38364426bp	RT	0.000210234
GRMZM2G022619	Chromosome 6: 164884532bp	Chromosome 6: 176146111bp	Chromosome 6: 164884532bp	Chromosome 6: 176146111bp	RT	9.38554e-23
GRMZM2G022629	Chromosome 3: 116854870bp	Chromosome 3: 118234532bp	Chromosome 3: 117113920bp	Chromosome 3: 118499729bp	RT	4.7165e-15
GRMZM2G022629	Chromosome 3: 117113920bp	Chromosome 3: 118499729bp	Chromosome 3: 117113920bp	Chromosome 3: 118499729bp	RT	4.7165e-15
GRMZM2G022662	Chromosome 1: 290210270bp	Chromosome 1: 297160317bp	Chromosome 1: 290210270bp	Chromosome 1: 297160317bp	RT	1.25978e-10
GRMZM2G022711	Chromosome 8: 4516920bp	Chromosome 8: 4855602bp	Chromosome 8: 4660001bp	NA	RT	9.2138e-11
GRMZM2G022763	Chromosome 2: 230150725bp	Chromosome 2: 235820951bp	Chromosome 2: 230150725bp	Chromosome 2: 235820951bp	RT	5.61877e-12
GRMZM2G022799	Chromosome 4: 186665380bp	Chromosome 4: 191815019bp	Chromosome 4: 186665380bp	Chromosome 4: 191815019bp	RT	3.94502e-12
GRMZM2G023080	Chromosome 2: 194080552bp	Chromosome 2: 199482728bp	Chromosome 2: 194080552bp	Chromosome 2: 199482728bp	RT	1.98742e-09
GRMZM2G023194	Chromosome 10: 111697148bp	Chromosome 10: 114088158bp	Chromosome 10: 111697148bp	Chromosome 10: 114088158bp	RT	4.14569e-11
GRMZM2G023232	Chromosome 6: 130521247bp	Chromosome 6: 141231252bp	Chromosome 6: 130521247bp	Chromosome 6: 141231252bp	RT	8.17459e-09
GRMZM2G023289	Chromosome 1: 267954134bp	Chromosome 1: 274476331bp	Chromosome 1: 267954134bp	Chromosome 1: 274476331bp	RT	1.51499e-10
GRMZM2G023328	Chromosome 2: 225215373bp	Chromosome 2: 231100190bp	Chromosome 2: 225219293bp	Chromosome 2: 231104110bp	RT	1.59356e-08
GRMZM2G023387	Chromosome 10: 143139556bp	Chromosome 10: 145875155bp	Chromosome 10: 143139556bp	Chromosome 10: 145875155bp	RT	1.56701e-09
GRMZM2G023392	Chromosome 1: 250364029bp	Chromosome 1: 256457269bp	Chromosome 1: 250133145bp	Chromosome 1: 256228353bp	RT	1.91578e-07
GRMZM2G023520	Chromosome 8: 90249289bp	Chromosome 8: 92571063bp	Chromosome 8: 88590090bp	Chromosome 8: 90883063bp	RT	0.000125712
GRMZM2G023655	Chromosome 6: 142954671bp	Chromosome 6: 153905003bp	Chromosome 6: 142954671bp	Chromosome 6: 153905003bp	RT	1.38271e-21
GRMZM2G023711	Chromosome 5: 211399788bp	Chromosome 5: 219750079bp	Chromosome 5: 211399788bp	Chromosome 5: 219750079bp	RT	1.40247e-16
GRMZM2G023755	Chromosome 8: 93480359bp	Chromosome 8: 95729892bp	Chromosome 8: 93480359bp	Chromosome 8: 95729892bp	RT	2.52285e-12
GRMZM2G023755	Chromosome 8: 93681815bp	Chromosome 8: 95926272bp	Chromosome 8: 93480359bp	Chromosome 8: 95729892bp	RT	2.52285e-12
GRMZM2G023755	Chromosome 8: 93959051bp	Chromosome 8: 96190326bp	Chromosome 8: 93480359bp	Chromosome 8: 95729892bp	RT	2.52285e-12
GRMZM2G023798	Chromosome 5: 78151536bp	Chromosome 5: 80238455bp	Chromosome 5: 78151536bp	Chromosome 5: 80238455bp	RT	4.48227e-16
GRMZM2G023833	Chromosome 1: 277992165bp	Chromosome 1: 284646430bp	Chromosome 1: 277992165bp	Chromosome 1: 284646430bp	RT	3.76528e-15
GRMZM2G023858	Chromosome 5: 8006936bp	Chromosome 5: 8527850bp	Chromosome 5: 8244034bp	Chromosome 5: 8742398bp	RT	3.87873e-14
GRMZM2G023858	Chromosome 5: 8244034bp	Chromosome 5: 8742398bp	Chromosome 5: 8244034bp	Chromosome 5: 8742398bp	RT	3.87873e-14
GRMZM2G023863	Chromosome 6: 193546bp	Chromosome 6: 5453881bp	Chromosome 6: 193546bp	Chromosome 6: 5453881bp	RT	2.02886e-11
GRMZM2G023970	Chromosome 1: 234248395bp	Chromosome 1: 239906167bp	Chromosome 1: 234205250bp	Chromosome 1: 239863229bp	RT	3.11673e-16
GRMZM2G023982	Chromosome 5: 21008917bp	Chromosome 5: 21962209bp	Chromosome 5: 21008917bp	Chromosome 5: 21962209bp	RT	5.26124e-09
GRMZM2G024005	Chromosome 9: 45604682bp	Chromosome 9: 48359962bp	Chromosome 9: 45895585bp	Chromosome 9: 48642284bp	RT	8.68978e-11
GRMZM2G024005	Chromosome 9: 45895585bp	Chromosome 9: 48642284bp	Chromosome 9: 45895585bp	Chromosome 9: 48642284bp	RT	8.68978e-11
GRMZM2G024005	Chromosome 9: 46292124bp	Chromosome 9: 49014039bp	Chromosome 9: 45895585bp	Chromosome 9: 48642284bp	RT	8.68978e-11
GRMZM2G024005	Chromosome 9: 46651020bp	Chromosome 9: 49403635bp	Chromosome 9: 45895585bp	Chromosome 9: 48642284bp	RT	8.68978e-11
GRMZM2G024005	Chromosome 9: 46853015bp	Chromosome 9: 49597682bp	Chromosome 9: 45895585bp	Chromosome 9: 48642284bp	RT	8.68978e-11
GRMZM2G024109	Chromosome 4: 136096012bp	Chromosome 4: 141153530bp	Chromosome 4: 136096012bp	Chromosome 4: 141153530bp	RT	4.28312e-13
GRMZM2G024109	Chromosome 4: 136423429bp	Chromosome 4: 141480888bp	Chromosome 4: 136632399bp	Chromosome 4: 141671405bp	RT	2.67995e-24
GRMZM2G024109	Chromosome 4: 136632399bp	Chromosome 4: 141671405bp	Chromosome 4: 136632399bp	Chromosome 4: 141671405bp	RT	2.67995e-24
GRMZM2G024109	Chromosome 4: 136967685bp	Chromosome 4: 142029725bp	Chromosome 4: 136632399bp	Chromosome 4: 141671405bp	RT	2.67995e-24
GRMZM2G024119	Chromosome 2: 44549144bp	Chromosome 2: 45712925bp	Chromosome 2: 44559874bp	Chromosome 2: 45730369bp	RT	3.39836e-10
GRMZM2G024145	Chromosome 1: 222841545bp	Chromosome 1: 228025435bp	Chromosome 1: 222776224bp	Chromosome 1: 228006344bp	RT	9.57308e-09
GRMZM2G024159	Chromosome 1: 44476508bp	Chromosome 1: 44286122bp	Chromosome 1: 44891300bp	Chromosome 1: 44685627bp	RT	2.08092e-14
GRMZM2G024159	Chromosome 1: 44891300bp	Chromosome 1: 44685627bp	Chromosome 1: 44891300bp	Chromosome 1: 44685627bp	RT	2.08092e-14
GRMZM2G024211	Chromosome 5: 203256383bp	Chromosome 5: 211232177bp	Chromosome 5: 203329822bp	Chromosome 5: 211295577bp	RT	3.74678e-07
GRMZM2G024247	Chromosome 3: 210839218bp	Chromosome 3: 216349281bp	Chromosome 3: 210839218bp	Chromosome 3: 216349281bp	RT	5.08159e-23
GRMZM2G024264	Chromosome 6: 146691090bp	Chromosome 6: 157588352bp	Chromosome 6: 146669330bp	Chromosome 6: 157566823bp	RT	0.000617215
GRMZM2G024267	Chromosome 1: 298406384bp	Chromosome 1: 305277410bp	Chromosome 1: 298400020bp	Chromosome 1: 305271046bp	RT	8.52425e-19
GRMZM2G024293	Chromosome 9: 134557166bp	Chromosome 9: 140287843bp	Chromosome 9: 134807788bp	Chromosome 9: 140542576bp	RT	3.79078e-30
GRMZM2G024293	Chromosome 9: 134807788bp	Chromosome 9: 140542576bp	Chromosome 9: 134807788bp	Chromosome 9: 140542576bp	RT	3.79078e-30
GRMZM2G024293	Chromosome 9: 135023969bp	Chromosome 9: 140761663bp	Chromosome 9: 134807788bp	Chromosome 9: 140542576bp	RT	3.79078e-30
GRMZM2G024303	Chromosome 6: 2427717bp	Chromosome 6: 7693740bp	Chromosome 6: 2427717bp	Chromosome 6: 7693740bp	RT	4.18283e-18
GRMZM2G024331	Chromosome 4: 169649047bp	Chromosome 4: 174732363bp	Chromosome 4: 169649047bp	Chromosome 4: 174732363bp	RT	8.28808e-11
GRMZM2G024437	Chromosome 6: 97046545bp	Chromosome 6: 106774319bp	Chromosome 6: 96852547bp	Chromosome 6: 106578725bp	RT	1.60196e-27
GRMZM2G024444	Chromosome 5: 162883443bp	Chromosome 5: 166104939bp	Chromosome 5: 163100479bp	Chromosome 5: 166321584bp	RT	1.3941e-12
GRMZM2G024444	Chromosome 5: 163100479bp	Chromosome 5: 166321584bp	Chromosome 5: 163100479bp	Chromosome 5: 166321584bp	RT	1.3941e-12
GRMZM2G024451	Chromosome 5: 181640680bp	Chromosome 5: 185316856bp	Chromosome 5: 181991386bp	Chromosome 5: 185660138bp	RT	8.59293e-21
GRMZM2G024451	Chromosome 5: 181991386bp	Chromosome 5: 185660138bp	Chromosome 5: 181991386bp	Chromosome 5: 185660138bp	RT	8.59293e-21
GRMZM2G024517	Chromosome 2: 14242109bp	Chromosome 2: 14933963bp	Chromosome 2: 14242109bp	Chromosome 2: 14933963bp	RT	5.53956e-16
GRMZM2G024561	Chromosome 5: 162939435bp	Chromosome 5: 166160918bp	Chromosome 5: 163100479bp	Chromosome 5: 166321584bp	RT	0.351352
GRMZM2G024615	Chromosome 7: 85065378bp	Chromosome 7: 89433130bp	Chromosome 7: 85549003bp	Chromosome 7: 89783385bp	RT	5.74998e-12
GRMZM2G024615	Chromosome 7: 85549003bp	Chromosome 7: 89783385bp	Chromosome 7: 85549003bp	Chromosome 7: 89783385bp	RT	5.74998e-12
GRMZM2G024624	Chromosome 1: 244466389bp	Chromosome 1: 250157297bp	Chromosome 1: 244896409bp	Chromosome 1: 250542922bp	RT	2.54464e-23
GRMZM2G024624	Chromosome 1: 244896409bp	Chromosome 1: 250542922bp	Chromosome 1: 244896409bp	Chromosome 1: 250542922bp	RT	2.54464e-23
GRMZM2G024655	Chromosome 8: 5910829bp	Chromosome 8: 6260668bp	Chromosome 8: 5910829bp	Chromosome 8: 6260668bp	RT	1.30433e-23
GRMZM2G024775	Chromosome 7: 124788514bp	Chromosome 7: 130183042bp	Chromosome 7: 124779281bp	Chromosome 7: 130173809bp	RT	6.48765e-08
GRMZM2G024806	Chromosome 3: 186890380bp	Chromosome 3: 191933443bp	Chromosome 3: 186890380bp	Chromosome 3: 191933443bp	RT	2.89461e-09
GRMZM2G024865	Chromosome 7: 124779281bp	Chromosome 7: 130173809bp	Chromosome 7: 124779281bp	Chromosome 7: 130173809bp	RT	1.61281e-24
GRMZM2G024882	Chromosome 5: 82005656bp	Chromosome 5: 83905078bp	Chromosome 5: 81800887bp	Chromosome 5: 83703379bp	RT	0.000108859
GRMZM2G024882	Chromosome 5: 82268452bp	Chromosome 5: 84191554bp	Chromosome 5: 81800887bp	Chromosome 5: 83703379bp	RT	0.000108859
GRMZM2G024973	Chromosome 5: 11793208bp	Chromosome 5: 12392042bp	Chromosome 5: 11793208bp	Chromosome 5: 12392042bp	RT	1.47928e-12
GRMZM2G024992	Chromosome 3: 186930462bp	Chromosome 3: 191970223bp	Chromosome 3: 186930462bp	Chromosome 3: 191970223bp	RT	6.0062e-20
GRMZM2G025078	Chromosome 1: 18192467bp	Chromosome 1: 18392584bp	Chromosome 1: 18192467bp	Chromosome 1: 18392584bp	RT	3.74944e-22
GRMZM2G025078	Chromosome 1: 22020075bp	Chromosome 1: 22216217bp	Chromosome 1: 21993559bp	Chromosome 1: 22125172bp	RT	1.74513e-05
GRMZM2G025126	Chromosome 3: 230971342bp	Chromosome 3: 237048032bp	Chromosome 3: 230991218bp	Chromosome 3: 237067867bp	RT	3.0082e-17
GRMZM2G025154	Chromosome 4: 13159367bp	Chromosome 4: 14208042bp	Chromosome 4: 13115113bp	Chromosome 4: 14163923bp	RT	0.00380528
GRMZM2G025190	Chromosome 1: 81451563bp	Chromosome 1: 82236708bp	Chromosome 1: 81451563bp	Chromosome 1: 82236708bp	RT	1.75368e-14
GRMZM2G025242	Chromosome 7: 151279026bp	Chromosome 7: 160271770bp	Chromosome 7: 151641605bp	Chromosome 7: 160620592bp	RT	1.23959e-12
GRMZM2G025242	Chromosome 7: 151641605bp	Chromosome 7: 160620592bp	Chromosome 7: 151641605bp	Chromosome 7: 160620592bp	RT	1.23959e-12
GRMZM2G025243	Chromosome 10: 141611866bp	Chromosome 10: 144437559bp	Chromosome 10: 141611866bp	Chromosome 10: 144437559bp	RT	1.91946e-17
GRMZM2G026855	Chromosome 3: 169116307bp	Chromosome 3: 173688096bp	Chromosome 3: 169116307bp	Chromosome 3: 173688096bp	RT	1.92861e-12
GRMZM2G026892	Chromosome 4: 171762727bp	Chromosome 4: 176888103bp	Chromosome 4: 171762727bp	Chromosome 4: 176888103bp	RT	2.11354e-09
GRMZM2G026922	Chromosome 4: 152425698bp	Chromosome 4: 157754449bp	Chromosome 4: 152425010bp	Chromosome 4: 157753761bp	RT	8.43204e-06
GRMZM2G026952	Chromosome 9: 116980153bp	Chromosome 9: 122126533bp	Chromosome 9: 116980153bp	Chromosome 9: 122126533bp	RT	1.91137e-11
GRMZM2G027059	Chromosome 1: 272998507bp	Chromosome 1: 279489934bp	Chromosome 1: 272996983bp	NA	RT	7.41204e-06
GRMZM2G027100	Chromosome 3: 2749750bp	Chromosome 3: 2828764bp	Chromosome 3: 2749750bp	Chromosome 3: 2828764bp	RT	1.74782e-09
GRMZM2G027115	Chromosome 6: 110180840bp	Chromosome 6: 117195511bp	Chromosome 6: 110180840bp	Chromosome 6: 117195511bp	RT	1.74667e-13
GRMZM2G027135	Chromosome 5: 30775305bp	Chromosome 5: 32074173bp	Chromosome 5: 30775305bp	Chromosome 5: 32074173bp	RT	1.34092e-11
GRMZM2G027217	Chromosome 7: 168945954bp	Chromosome 7: 177963559bp	Chromosome 7: 168945954bp	Chromosome 7: 177963559bp	RT	1.25857e-09
GRMZM2G027232	Chromosome 5: 30771815bp	Chromosome 5: 32070683bp	Chromosome 5: 30775305bp	Chromosome 5: 32074173bp	RT	6.12918e-07
GRMZM2G027282	Chromosome 5: 214382264bp	Chromosome 5: 222740379bp	Chromosome 5: 214382264bp	Chromosome 5: 222740379bp	RT	5.06496e-25
GRMZM2G027307	Chromosome 2: 88379907bp	Chromosome 2: 90349304bp	Chromosome 2: 87537552bp	Chromosome 2: 89567097bp	RT	0.000220913
GRMZM2G027309	Chromosome 6: 116514127bp	Chromosome 6: 127199763bp	Chromosome 6: 116714299bp	Chromosome 6: 127382071bp	RT	1.72575e-19
GRMZM2G027309	Chromosome 6: 116714299bp	Chromosome 6: 127382071bp	Chromosome 6: 116714299bp	Chromosome 6: 127382071bp	RT	1.72575e-19
GRMZM2G027309	Chromosome 6: 116932713bp	Chromosome 6: 127638472bp	Chromosome 6: 116714299bp	Chromosome 6: 127382071bp	RT	1.72575e-19
GRMZM2G027344	Chromosome 7: 153774434bp	Chromosome 7: 162724975bp	Chromosome 7: 153774434bp	Chromosome 7: 162724975bp	RT	6.43898e-14
GRMZM2G027375	Chromosome 3: 184323627bp	Chromosome 3: 189398586bp	Chromosome 3: 184323627bp	Chromosome 3: 189398586bp	RT	7.90226e-14
GRMZM2G027378	Chromosome 4: 221026301bp	Chromosome 4: 227680407bp	Chromosome 4: 221226432bp	Chromosome 4: 227881734bp	RT	9.07379e-11
GRMZM2G027378	Chromosome 4: 221226432bp	Chromosome 4: 227881734bp	Chromosome 4: 221226432bp	Chromosome 4: 227881734bp	RT	9.07379e-11
GRMZM2G027420	Chromosome 8: 67066008bp	Chromosome 8: 68810565bp	Chromosome 8: 66766250bp	Chromosome 8: 68501061bp	RT	4.49744e-06
GRMZM2G027479	Chromosome 4: 204450976bp	Chromosome 4: 210548292bp	Chromosome 4: 204532865bp	Chromosome 4: 210629574bp	RT	3.71131e-06
GRMZM2G027546	Chromosome 8: 66766250bp	Chromosome 8: 68501061bp	Chromosome 8: 66766250bp	Chromosome 8: 68501061bp	RT	4.91255e-12
GRMZM2G027546	Chromosome 8: 67010103bp	Chromosome 8: 68746371bp	Chromosome 8: 66766250bp	Chromosome 8: 68501061bp	RT	4.91255e-12
GRMZM2G027546	Chromosome 8: 67246131bp	Chromosome 8: 69001587bp	Chromosome 8: 66766250bp	Chromosome 8: 68501061bp	RT	4.91255e-12
GRMZM2G027546	Chromosome 8: 67599148bp	Chromosome 8: 69352496bp	Chromosome 8: 66766250bp	Chromosome 8: 68501061bp	RT	4.91255e-12
GRMZM2G027571	Chromosome 2: 40050622bp	Chromosome 2: 41030673bp	Chromosome 2: 40050622bp	Chromosome 2: 41030673bp	RT	1.34953e-23
GRMZM2G027627	Chromosome 9: 1443850bp	Chromosome 9: 2841931bp	Chromosome 9: 1443850bp	Chromosome 9: 2841931bp	RT	6.33499e-12
GRMZM2G027741	Chromosome 5: 199426451bp	NA	Chromosome 5: 199426451bp	NA	RT	4.77372e-20
GRMZM2G027825	Chromosome 5: 4670641bp	Chromosome 5: 4962260bp	Chromosome 5: 4656888bp	Chromosome 5: 4948507bp	RT	5.19476e-07
GRMZM2G027856	Chromosome 3: 209883805bp	Chromosome 3: 215390815bp	Chromosome 3: 209883805bp	Chromosome 3: 215390815bp	RT	2.44333e-28
GRMZM2G027875	Chromosome 5: 156095216bp	Chromosome 5: 159335036bp	Chromosome 5: 156164922bp	Chromosome 5: 159387982bp	RT	0.00733616
GRMZM2G027875	Chromosome 5: 156390719bp	Chromosome 5: 159602323bp	Chromosome 5: 156334840bp	Chromosome 5: 159546468bp	RT	2.93397e-05
GRMZM2G027958	Chromosome 9: 38548000bp	Chromosome 9: 40967927bp	Chromosome 9: 38548000bp	Chromosome 9: 40967927bp	RT	5.90982e-12
GRMZM2G027958	Chromosome 9: 41500262bp	Chromosome 9: 43979266bp	Chromosome 9: 41164627bp	Chromosome 9: 43633616bp	RT	1.21047e-07
GRMZM2G028004	Chromosome 2: 82605361bp	Chromosome 2: 84424898bp	Chromosome 2: 82605361bp	Chromosome 2: 84424898bp	RT	1.31391e-09
GRMZM2G028005	Chromosome 4: 233808103bp	Chromosome 4: 241790899bp	Chromosome 4: 233808138bp	Chromosome 4: 241790934bp	RT	3.23616e-11
GRMZM2G028014	Chromosome 10: 87008646bp	Chromosome 10: 88776540bp	Chromosome 10: 86721810bp	Chromosome 10: 88495594bp	RT	0.000134582
GRMZM2G028089	Chromosome 4: 198319059bp	Chromosome 4: 204258116bp	Chromosome 4: 198319059bp	Chromosome 4: 204258116bp	RT	8.15932e-10
GRMZM2G028096	Chromosome 5: 181993189bp	Chromosome 5: 185661949bp	Chromosome 5: 181991386bp	Chromosome 5: 185660138bp	RT	1.06198e-07
GRMZM2G028096	Chromosome 5: 182489823bp	Chromosome 5: 186161555bp	Chromosome 5: 182489823bp	Chromosome 5: 186161555bp	RT	2.56477e-15
GRMZM2G028183	Chromosome 2: 143901667bp	Chromosome 2: 147475688bp	Chromosome 2: 143901667bp	Chromosome 2: 147475688bp	RT	3.70796e-16
GRMZM2G028266	Chromosome 8: 170738354bp	Chromosome 8: 177689251bp	Chromosome 8: 170738354bp	Chromosome 8: 177689251bp	RT	1.79709e-12
GRMZM2G028286	Chromosome 1: 281712448bp	Chromosome 1: 288426155bp	Chromosome 1: 281712448bp	Chromosome 1: 288426155bp	RT	9.97695e-13
GRMZM2G028444	Chromosome 5: 142761796bp	Chromosome 5: 145455941bp	Chromosome 5: 142750907bp	Chromosome 5: 145444082bp	RT	1.51728e-09
GRMZM2G028500	Chromosome 1: 270961217bp	Chromosome 1: 277350034bp	Chromosome 1: 270640704bp	Chromosome 1: 277018662bp	RT	1.5986e-09
GRMZM2G028516	Chromosome 8: 163980404bp	Chromosome 8: 170720310bp	Chromosome 8: 163983440bp	Chromosome 8: 170723346bp	RT	5.05167e-11
GRMZM2G028556	Chromosome 3: 149479063bp	Chromosome 3: 151517649bp	Chromosome 3: 149438083bp	Chromosome 3: 151461901bp	RT	1.0094e-08
GRMZM2G028676	Chromosome 10: 141395122bp	Chromosome 10: 144222635bp	Chromosome 10: 141395122bp	Chromosome 10: 144222635bp	RT	1.2266e-11
GRMZM2G028700	Chromosome 1: 174695406bp	Chromosome 1: 178790863bp	Chromosome 1: 174723325bp	Chromosome 1: 178818719bp	RT	5.56818e-10
GRMZM2G028718	Chromosome 3: 16066298bp	Chromosome 3: 16124660bp	Chromosome 3: 16337420bp	Chromosome 3: 16337321bp	RT	2.90538e-16
GRMZM2G028718	Chromosome 3: 16337420bp	Chromosome 3: 16337321bp	Chromosome 3: 16337420bp	Chromosome 3: 16337321bp	RT	2.90538e-16
GRMZM2G028730	Chromosome 2: 87293453bp	Chromosome 2: 89246416bp	Chromosome 2: 87537552bp	Chromosome 2: 89567097bp	RT	1.27199e-10
GRMZM2G028730	Chromosome 2: 87537552bp	Chromosome 2: 89567097bp	Chromosome 2: 87537552bp	Chromosome 2: 89567097bp	RT	1.27199e-10
GRMZM2G028731	Chromosome 6: 122451207bp	Chromosome 6: 133020733bp	Chromosome 6: 122846655bp	Chromosome 6: 133436281bp	RT	0.108789
GRMZM2G028763	Chromosome 5: 160117807bp	Chromosome 5: 163232185bp	Chromosome 5: 160117807bp	Chromosome 5: 163232185bp	RT	7.46822e-09
GRMZM2G028830	Chromosome 5: 185699188bp	Chromosome 5: 189346219bp	Chromosome 5: 185699188bp	Chromosome 5: 189346219bp	RT	4.36503e-11
GRMZM2G028855	Chromosome 9: 150163879bp	Chromosome 9: 156354513bp	Chromosome 9: 150163879bp	Chromosome 9: 156354513bp	RT	1.56642e-27
GRMZM2G028887	Chromosome 7: 151527547bp	Chromosome 7: 160441901bp	Chromosome 7: 151641605bp	Chromosome 7: 160620592bp	RT	0.00364251
GRMZM2G028900	Chromosome 1: 174723325bp	Chromosome 1: 178818719bp	Chromosome 1: 174723325bp	Chromosome 1: 178818719bp	RT	8.65496e-13
GRMZM2G028905	Chromosome 2: 209099147bp	Chromosome 2: 215261304bp	Chromosome 2: 209328523bp	Chromosome 2: 215587031bp	RT	0.000951165
GRMZM2G029048	Chromosome 5: 186776302bp	Chromosome 5: 190489206bp	Chromosome 5: 186776515bp	Chromosome 5: 190489419bp	RT	1.01481e-15
GRMZM2G029058	Chromosome 4: 227751412bp	Chromosome 4: 235634737bp	Chromosome 4: 227748279bp	Chromosome 4: 235631604bp	RT	1.54654e-11
GRMZM2G029077	Chromosome 8: 145018457bp	Chromosome 8: 149290090bp	Chromosome 8: 145018457bp	Chromosome 8: 149290090bp	RT	2.22928e-09
GRMZM2G029135	Chromosome 3: 10183255bp	Chromosome 3: 10168915bp	Chromosome 3: 10224523bp	Chromosome 3: 10210836bp	RT	0.0384647
GRMZM2G029144	Chromosome 2: 213656641bp	Chromosome 2: 219712040bp	Chromosome 2: 213560791bp	Chromosome 2: 219673572bp	RT	0.0169394
GRMZM2G029144	Chromosome 2: 213721099bp	Chromosome 2: 219835082bp	Chromosome 2: 213721099bp	Chromosome 2: 219835082bp	RT	1.9975e-09
GRMZM2G029184	Chromosome 4: 68553081bp	Chromosome 4: 71468872bp	Chromosome 4: 68542946bp	Chromosome 4: 71458736bp	RT	1.38525e-07
GRMZM2G029194	Chromosome 2: 3660183bp	Chromosome 2: 3905122bp	Chromosome 2: 3660183bp	Chromosome 2: 3905122bp	RT	7.9603e-15
GRMZM2G029211	Chromosome 2: 83272740bp	Chromosome 2: 85111756bp	Chromosome 2: 83272740bp	Chromosome 2: 85111756bp	RT	3.59144e-10
GRMZM2G029262	Chromosome 1: 172207646bp	Chromosome 1: 176245214bp	Chromosome 1: 172837147bp	Chromosome 1: 176883311bp	RT	0.101037
GRMZM2G029400	Chromosome 5: 137374423bp	Chromosome 5: 140067931bp	Chromosome 5: 137374423bp	Chromosome 5: 140067931bp	RT	1.06703e-09
GRMZM2G029486	Chromosome 2: 171861449bp	Chromosome 2: 175648053bp	Chromosome 2: 171861449bp	Chromosome 2: 175648053bp	RT	1.02109e-12
GRMZM2G029506	Chromosome 6: 105155179bp	Chromosome 6: 115309550bp	Chromosome 6: 105155179bp	Chromosome 6: 115309550bp	RT	2.13132e-22
GRMZM2G029559	Chromosome 5: 155276697bp	Chromosome 5: 158471901bp	Chromosome 5: 155217931bp	Chromosome 5: 158414313bp	RT	4.53035e-22
GRMZM2G029566	Chromosome 4: 233744779bp	Chromosome 4: 241698594bp	Chromosome 4: 233744905bp	Chromosome 4: 241698720bp	RT	2.53869e-10
GRMZM2G029583	Chromosome 5: 181436624bp	Chromosome 5: 185115919bp	Chromosome 5: 181436624bp	Chromosome 5: 185115919bp	RT	1.7304e-23
GRMZM2G029692	Chromosome 7: 6149810bp	Chromosome 7: 6415925bp	Chromosome 7: 6149810bp	Chromosome 7: 6415925bp	RT	2.21604e-10
GRMZM2G029756	Chromosome 8: 113238449bp	Chromosome 8: 116305333bp	Chromosome 8: 113182949bp	Chromosome 8: 116246744bp	RT	0.000163517
GRMZM2G029845	Chromosome 8: 6403340bp	Chromosome 8: 6804027bp	Chromosome 8: 6403340bp	Chromosome 8: 6804027bp	RT	9.8968e-10
GRMZM2G029856	Chromosome 9: 104756973bp	Chromosome 9: 109101010bp	Chromosome 9: 104756973bp	Chromosome 9: 109101010bp	RT	6.03763e-09
GRMZM2G029974	Chromosome 8: 73521953bp	Chromosome 8: 75399280bp	Chromosome 8: 73521953bp	Chromosome 8: 75399280bp	RT	1.89549e-10
GRMZM2G030097	Chromosome 9: 138620270bp	Chromosome 9: 144450888bp	Chromosome 9: 138620270bp	Chromosome 9: 144450888bp	RT	1.40878e-10
GRMZM2G030165	Chromosome 8: 80352490bp	Chromosome 8: 82496093bp	Chromosome 8: 80352490bp	Chromosome 8: 82496093bp	RT	4.25141e-14
GRMZM2G030169	Chromosome 5: 23041505bp	Chromosome 5: 23985350bp	Chromosome 5: 23024650bp	Chromosome 5: 23941727bp	RT	8.06823e-09
GRMZM2G030235	Chromosome 6: 125156933bp	Chromosome 6: 135746254bp	Chromosome 6: 125177829bp	Chromosome 6: 135780145bp	RT	1.55939e-28
GRMZM2G030241	Chromosome 2: 179692961bp	Chromosome 2: 184042200bp	Chromosome 2: 179692961bp	Chromosome 2: 184042200bp	RT	2.1211e-16
GRMZM2G030272	Chromosome 1: 52904673bp	Chromosome 1: 52507556bp	Chromosome 1: 52804483bp	Chromosome 1: 52604403bp	RT	1.6642e-09
GRMZM2G030341	Chromosome 7: 101955409bp	Chromosome 7: 106571420bp	Chromosome 7: 101191622bp	Chromosome 7: 105805145bp	RT	0.0330091
GRMZM2G030384	Chromosome 8: 10877257bp	Chromosome 8: 11328545bp	Chromosome 8: 10877257bp	Chromosome 8: 11328545bp	RT	7.37966e-13
GRMZM2G030402	Chromosome 4: 233744905bp	Chromosome 4: 241698720bp	Chromosome 4: 233744905bp	Chromosome 4: 241698720bp	RT	1.99147e-11
GRMZM2G030402	Chromosome 4: 233753985bp	Chromosome 4: 241707800bp	Chromosome 4: 233751427bp	Chromosome 4: 241705242bp	RT	1.47633e-06
GRMZM2G030408	Chromosome 1: 149963555bp	Chromosome 1: 153701118bp	Chromosome 1: 149963555bp	Chromosome 1: 153701118bp	RT	5.55198e-09
GRMZM2G030523	Chromosome 5: 214476256bp	Chromosome 5: 222835407bp	Chromosome 5: 214549721bp	Chromosome 5: 222908870bp	RT	2.88995e-06
GRMZM2G030542	Chromosome 4: 233751427bp	Chromosome 4: 241705242bp	Chromosome 4: 233751427bp	Chromosome 4: 241705242bp	RT	2.51915e-22
GRMZM2G030571	Chromosome 1: 56680271bp	Chromosome 1: 56826090bp	Chromosome 1: 56680271bp	Chromosome 1: 56826090bp	RT	2.13416e-24
GRMZM2G030596	Chromosome 3: 226360868bp	Chromosome 3: 232051995bp	Chromosome 3: 226783883bp	Chromosome 3: 232372877bp	RT	3.52025e-10
GRMZM2G030596	Chromosome 3: 226783883bp	Chromosome 3: 232372877bp	Chromosome 3: 226783883bp	Chromosome 3: 232372877bp	RT	3.52025e-10
GRMZM2G030710	Chromosome 6: 164725286bp	Chromosome 6: 175981455bp	Chromosome 6: 164725286bp	Chromosome 6: 175981455bp	RT	7.55821e-14
GRMZM2G030712	Chromosome 3: 17841944bp	Chromosome 3: 17834525bp	Chromosome 3: 17841944bp	Chromosome 3: 17834525bp	RT	4.0497e-10
GRMZM2G030713	Chromosome 2: 206945837bp	Chromosome 2: 213125250bp	Chromosome 2: 207161993bp	Chromosome 2: 213343356bp	RT	2.76299e-10
GRMZM2G030713	Chromosome 2: 207161993bp	Chromosome 2: 213343356bp	Chromosome 2: 207161993bp	Chromosome 2: 213343356bp	RT	2.76299e-10
GRMZM2G030717	Chromosome 8: 162132604bp	Chromosome 8: 168891247bp	Chromosome 8: 162132604bp	Chromosome 8: 168891247bp	RT	2.00366e-16
GRMZM2G030784	Chromosome 3: 17832337bp	Chromosome 3: 17824916bp	Chromosome 3: 17832337bp	Chromosome 3: 17824916bp	RT	2.69901e-09
GRMZM2G030790	Chromosome 3: 131637247bp	Chromosome 3: 133143104bp	Chromosome 3: 131640317bp	Chromosome 3: 133146174bp	RT	0.000670772
GRMZM2G030790	Chromosome 3: 131870291bp	Chromosome 3: 133426999bp	Chromosome 3: 131640317bp	Chromosome 3: 133146174bp	RT	0.000670772
GRMZM2G030790	Chromosome 3: 132474675bp	Chromosome 3: 134019296bp	Chromosome 3: 131640317bp	Chromosome 3: 133146174bp	RT	0.000670772
GRMZM2G030809	Chromosome 7: 27780250bp	Chromosome 7: 28656147bp	Chromosome 7: 27780235bp	Chromosome 7: 28656132bp	RT	9.74787e-15
GRMZM2G030839	Chromosome 9: 142439662bp	Chromosome 9: 148314629bp	Chromosome 9: 142439662bp	Chromosome 9: 148314629bp	RT	3.4734e-14
GRMZM2G031028	Chromosome 2: 44063392bp	Chromosome 2: 45246065bp	Chromosome 2: 44063392bp	Chromosome 2: 45246065bp	RT	4.78823e-13
GRMZM2G031053	Chromosome 6: 164705528bp	Chromosome 6: 175961697bp	Chromosome 6: 164705528bp	Chromosome 6: 175961697bp	RT	3.37403e-23
GRMZM2G031094	Chromosome 4: 188668882bp	Chromosome 4: 194579146bp	Chromosome 4: 188669435bp	Chromosome 4: 194579699bp	RT	2.80577e-08
GRMZM2G031177	Chromosome 1: 18957213bp	Chromosome 1: 19173055bp	Chromosome 1: 18957213bp	Chromosome 1: 19173055bp	RT	4.08258e-15
GRMZM2G031213	Chromosome 3: 207249798bp	Chromosome 3: 212728722bp	Chromosome 3: 207250184bp	Chromosome 3: 212729109bp	RT	2.6849e-18
GRMZM2G031239	Chromosome 3: 33365679bp	Chromosome 3: 33493053bp	Chromosome 3: 33589289bp	Chromosome 3: 33726076bp	RT	6.16483e-16
GRMZM2G031239	Chromosome 3: 33589289bp	Chromosome 3: 33726076bp	Chromosome 3: 33589289bp	Chromosome 3: 33726076bp	RT	6.16483e-16
GRMZM2G031311	Chromosome 6: 133974845bp	Chromosome 6: 144684148bp	Chromosome 6: 133846163bp	Chromosome 6: 144553014bp	RT	2.17232e-11
GRMZM2G031331	Chromosome 2: 46808341bp	Chromosome 2: 48001071bp	Chromosome 2: 47067006bp	Chromosome 2: 48302009bp	RT	2.68466e-08
GRMZM2G031331	Chromosome 2: 47071874bp	Chromosome 2: 48306877bp	Chromosome 2: 47067006bp	Chromosome 2: 48302009bp	RT	2.68466e-08
GRMZM2G031420	Chromosome 6: 133846163bp	Chromosome 6: 144553014bp	Chromosome 6: 133846163bp	Chromosome 6: 144553014bp	RT	1.5086e-25
GRMZM2G031496	Chromosome 5: 181452761bp	Chromosome 5: 185132054bp	Chromosome 5: 181452761bp	Chromosome 5: 185132054bp	RT	1.68647e-14
GRMZM2G032350	Chromosome 4: 174626774bp	Chromosome 4: 179676170bp	Chromosome 4: 174626774bp	Chromosome 4: 179676170bp	RT	1.1631e-10
GRMZM2G032376	Chromosome 7: 175679130bp	Chromosome 7: 184615978bp	Chromosome 7: 175679130bp	Chromosome 7: 184615978bp	RT	4.30649e-16
GRMZM2G032423	Chromosome 1: 24852630bp	Chromosome 1: 25009115bp	Chromosome 1: 25053382bp	Chromosome 1: 25213901bp	RT	7.67035e-14
GRMZM2G032423	Chromosome 1: 25053382bp	Chromosome 1: 25213901bp	Chromosome 1: 25053382bp	Chromosome 1: 25213901bp	RT	7.67035e-14
GRMZM2G032443	Chromosome 4: 176105496bp	Chromosome 4: 181130559bp	Chromosome 4: 176105496bp	Chromosome 4: 181130559bp	RT	1.19979e-16
GRMZM2G032478	Chromosome 1: 177909579bp	Chromosome 1: 182003351bp	Chromosome 1: 177909579bp	Chromosome 1: 182003351bp	RT	7.32933e-09
GRMZM2G032484	Chromosome 8: 152585667bp	Chromosome 8: 157014639bp	Chromosome 8: 152585667bp	Chromosome 8: 157014639bp	RT	1.29313e-09
GRMZM2G032564	Chromosome 10: 79192720bp	Chromosome 10: 80487063bp	Chromosome 10: 79192720bp	Chromosome 10: 80487063bp	RT	3.31756e-21
GRMZM2G032648	Chromosome 5: 24563780bp	Chromosome 5: 25521678bp	Chromosome 5: 24639882bp	Chromosome 5: 25598022bp	RT	0.000502829
GRMZM2G032684	Chromosome 10: 82026736bp	Chromosome 10: 83288581bp	Chromosome 10: 82188095bp	Chromosome 10: 83397879bp	RT	8.75753e-08
GRMZM2G032721	Chromosome 2: 42398674bp	Chromosome 2: 43567458bp	Chromosome 2: 42398674bp	Chromosome 2: 43567458bp	RT	2.75295e-13
GRMZM2G032821	Chromosome 1: 75144237bp	Chromosome 1: 75835900bp	Chromosome 1: 75516931bp	Chromosome 1: 76168077bp	RT	3.55647e-28
GRMZM2G032821	Chromosome 1: 75516931bp	Chromosome 1: 76168077bp	Chromosome 1: 75516931bp	Chromosome 1: 76168077bp	RT	3.55647e-28
GRMZM2G032878	Chromosome 7: 175683422bp	Chromosome 7: 184620270bp	Chromosome 7: 175684484bp	Chromosome 7: 184621332bp	RT	5.83173e-08
GRMZM2G032910	Chromosome 5: 24638849bp	Chromosome 5: 25596989bp	Chromosome 5: 24638322bp	Chromosome 5: 25596462bp	RT	5.31901e-11
GRMZM2G032936	Chromosome 1: 54834666bp	Chromosome 1: 54912805bp	Chromosome 1: 54825273bp	Chromosome 1: 54903412bp	RT	5.90972e-12
GRMZM2G032955	Chromosome 6: 132304596bp	Chromosome 6: 143066813bp	Chromosome 6: 132304596bp	Chromosome 6: 143066813bp	RT	7.92458e-29
GRMZM2G033022	Chromosome 4: 201117930bp	Chromosome 4: 207118715bp	Chromosome 4: 201496868bp	Chromosome 4: 207421614bp	RT	1.95137e-16
GRMZM2G033022	Chromosome 4: 201496868bp	Chromosome 4: 207421614bp	Chromosome 4: 201496868bp	Chromosome 4: 207421614bp	RT	1.95137e-16
GRMZM2G033219	Chromosome 2: 4697914bp	Chromosome 2: 4924004bp	Chromosome 2: 4698768bp	Chromosome 2: 4924858bp	RT	0.000155709
GRMZM2G033219	Chromosome 2: 4841203bp	Chromosome 2: 5072179bp	Chromosome 2: 4841203bp	Chromosome 2: 5072179bp	RT	4.07911e-10
GRMZM2G033267	Chromosome 5: 5895969bp	Chromosome 5: 6261975bp	Chromosome 5: 5895969bp	Chromosome 5: 6261975bp	RT	1.47953e-12
GRMZM2G033283	Chromosome 8: 21850384bp	Chromosome 8: 22430903bp	Chromosome 8: 21822324bp	Chromosome 8: 22402843bp	RT	0.029749
GRMZM2G033352	Chromosome 9: 128814110bp	Chromosome 9: 134368153bp	Chromosome 9: 128814110bp	Chromosome 9: 134368153bp	RT	4.29675e-12
GRMZM2G033375	Chromosome 10: 146672562bp	Chromosome 10: 149495080bp	Chromosome 10: 146672562bp	Chromosome 10: 149495080bp	RT	8.91174e-16
GRMZM2G033379	Chromosome 2: 25309774bp	Chromosome 2: 26140596bp	Chromosome 2: 25309774bp	Chromosome 2: 26140596bp	RT	1.61019e-19
GRMZM2G033626	Chromosome 3: 38724134bp	Chromosome 3: 38954757bp	Chromosome 3: 39110214bp	Chromosome 3: 39138604bp	RT	5.4685e-12
GRMZM2G033626	Chromosome 3: 39110214bp	Chromosome 3: 39138604bp	Chromosome 3: 39110214bp	Chromosome 3: 39138604bp	RT	5.4685e-12
GRMZM2G033626	Chromosome 3: 39317311bp	Chromosome 3: 39342913bp	Chromosome 3: 39110214bp	Chromosome 3: 39138604bp	RT	5.4685e-12
GRMZM2G033694	Chromosome 2: 174396929bp	Chromosome 2: 178251984bp	Chromosome 2: 174396929bp	Chromosome 2: 178251984bp	RT	9.75963e-17
GRMZM2G033724	Chromosome 10: 141784354bp	Chromosome 10: 144614580bp	Chromosome 10: 141784354bp	Chromosome 10: 144614580bp	RT	3.533e-14
GRMZM2G033829	Chromosome 5: 66061373bp	Chromosome 5: 68010750bp	Chromosome 5: 66275591bp	Chromosome 5: 68222305bp	RT	4.33531e-10
GRMZM2G033829	Chromosome 5: 66275591bp	Chromosome 5: 68222305bp	Chromosome 5: 66275591bp	Chromosome 5: 68222305bp	RT	4.33531e-10
GRMZM2G033829	Chromosome 5: 67045839bp	Chromosome 5: 68981578bp	Chromosome 5: 66275591bp	Chromosome 5: 68222305bp	RT	4.33531e-10
GRMZM2G033894	Chromosome 2: 111638679bp	Chromosome 2: 114241170bp	Chromosome 2: 111374599bp	Chromosome 2: 113974651bp	RT	1.28575e-07
GRMZM2G033926	Chromosome 5: 24639882bp	Chromosome 5: 25598022bp	Chromosome 5: 24639882bp	Chromosome 5: 25598022bp	RT	6.4229e-13
GRMZM2G033937	Chromosome 2: 221750834bp	Chromosome 2: 200908134bp	Chromosome 2: 221713707bp	Chromosome 2: 200957423bp	RT	7.31253e-17
GRMZM2G035341	Chromosome 8: 8103954bp	Chromosome 8: 8515817bp	Chromosome 8: 8103954bp	Chromosome 8: 8515817bp	RT	3.38583e-13
GRMZM2G035356	Chromosome 2: 214435554bp	Chromosome 2: 220555178bp	Chromosome 2: 214325968bp	Chromosome 2: 220421143bp	RT	2.70124e-15
GRMZM2G035405	Chromosome 5: 42326307bp	Chromosome 5: 43790379bp	Chromosome 5: 42326307bp	Chromosome 5: 43790379bp	RT	1.00141e-08
GRMZM2G035421	Chromosome 8: 172903073bp	Chromosome 8: 179899252bp	Chromosome 8: 172903073bp	Chromosome 8: 179899252bp	RT	1.31982e-11
GRMZM2G035445	Chromosome 7: 23937273bp	Chromosome 7: 24814110bp	Chromosome 7: 23548090bp	Chromosome 7: 24473931bp	RT	0.450424
GRMZM2G035465	Chromosome 8: 110339318bp	Chromosome 8: 113347013bp	Chromosome 8: 110339318bp	Chromosome 8: 113347013bp	RT	1.03336e-08
GRMZM2G035502	Chromosome 6: 34431634bp	Chromosome 6: 42307827bp	Chromosome 6: 34222596bp	Chromosome 6: 42077675bp	RT	2.54206e-06
GRMZM2G035503	Chromosome 5: 208147291bp	Chromosome 5: 216406685bp	Chromosome 5: 208147291bp	Chromosome 5: 216406685bp	RT	3.5451e-10
GRMZM2G035506	Chromosome 5: 144800852bp	Chromosome 5: 147526217bp	Chromosome 5: 144615678bp	Chromosome 5: 147334422bp	RT	0.244524
GRMZM2G035506	Chromosome 5: 145207554bp	Chromosome 5: 147952265bp	Chromosome 5: 145207554bp	Chromosome 5: 147952265bp	RT	5.54065e-12
GRMZM2G035526	Chromosome 6: 138078426bp	Chromosome 6: 148941891bp	Chromosome 6: 138248574bp	Chromosome 6: 149113365bp	RT	6.5874e-12
GRMZM2G035620	Chromosome 3: 228454175bp	Chromosome 3: 234158924bp	Chromosome 3: 228456005bp	Chromosome 3: 234160753bp	RT	1.308e-06
GRMZM2G035664	Chromosome 1: 240334685bp	Chromosome 1: 245930170bp	Chromosome 1: 240334685bp	Chromosome 1: 245930170bp	RT	3.51754e-26
GRMZM2G035719	Chromosome 2: 13287484bp	Chromosome 2: 13818738bp	Chromosome 2: 13287484bp	Chromosome 2: 13818738bp	RT	7.04332e-10
GRMZM2G035785	Chromosome 3: 227707457bp	Chromosome 3: 233402932bp	Chromosome 3: 227707457bp	Chromosome 3: 233402932bp	RT	6.64278e-09
GRMZM2G035790	Chromosome 3: 195078735bp	Chromosome 3: 200133107bp	Chromosome 3: 194996254bp	Chromosome 3: 200027007bp	RT	2.99036e-05
GRMZM2G035821	Chromosome 5: 14101510bp	Chromosome 5: 14631220bp	Chromosome 5: 14101510bp	Chromosome 5: 14631220bp	RT	8.85012e-10
GRMZM2G035928	Chromosome 9: 114001144bp	Chromosome 9: 119117133bp	Chromosome 9: 114237522bp	Chromosome 9: 119356280bp	RT	4.33497e-24
GRMZM2G035928	Chromosome 9: 114237522bp	Chromosome 9: 119356280bp	Chromosome 9: 114237522bp	Chromosome 9: 119356280bp	RT	4.33497e-24
GRMZM2G035928	Chromosome 9: 114573212bp	Chromosome 9: 119699757bp	Chromosome 9: 114237522bp	Chromosome 9: 119356280bp	RT	4.33497e-24
GRMZM2G035928	Chromosome 9: 114809844bp	Chromosome 9: 119990451bp	Chromosome 9: 114237522bp	Chromosome 9: 119356280bp	RT	4.33497e-24
GRMZM2G035933	Chromosome 8: 168484178bp	Chromosome 8: 175418040bp	Chromosome 8: 168484178bp	Chromosome 8: 175418040bp	RT	2.1669e-10
GRMZM2G035948	Chromosome 2: 51729222bp	Chromosome 2: 53039778bp	Chromosome 2: 51726496bp	Chromosome 2: 53037052bp	RT	9.72922e-08
GRMZM2G035994	Chromosome 3: 203942823bp	Chromosome 3: 209172148bp	Chromosome 3: 204162963bp	Chromosome 3: 209308946bp	RT	2.32605e-15
GRMZM2G035994	Chromosome 3: 204162963bp	Chromosome 3: 209308946bp	Chromosome 3: 204162963bp	Chromosome 3: 209308946bp	RT	2.32605e-15
GRMZM2G035997	Chromosome 8: 135134826bp	Chromosome 8: 139174476bp	Chromosome 8: 135130289bp	Chromosome 8: 139169939bp	RT	5.0276e-20
GRMZM2G036007	Chromosome 7: 157311507bp	Chromosome 7: 166288634bp	Chromosome 7: 157311507bp	Chromosome 7: 166288634bp	RT	4.78943e-09
GRMZM2G036019	Chromosome 3: 141674383bp	Chromosome 3: 143396777bp	Chromosome 3: 141809871bp	Chromosome 3: 143539737bp	RT	4.63956e-28
GRMZM2G036019	Chromosome 3: 141896110bp	Chromosome 3: 143624849bp	Chromosome 3: 141896110bp	Chromosome 3: 143624849bp	RT	1.66022e-10
GRMZM2G036034	Chromosome 2: 232827156bp	Chromosome 2: 238395061bp	Chromosome 2: 232764237bp	Chromosome 2: 238324420bp	RT	0.000117306
GRMZM2G036070	Chromosome 8: 3164075bp	Chromosome 8: 3472206bp	Chromosome 8: 3164075bp	Chromosome 8: 3472206bp	RT	3.37398e-34
GRMZM2G036086	Chromosome 1: 47831864bp	Chromosome 1: 47655915bp	Chromosome 1: 47475294bp	Chromosome 1: 47289224bp	RT	0.0282877
GRMZM2G036099	Chromosome 3: 187226534bp	Chromosome 3: 192264672bp	Chromosome 3: 187449930bp	Chromosome 3: 192476124bp	RT	2.7347e-11
GRMZM2G036099	Chromosome 3: 187449930bp	Chromosome 3: 192476124bp	Chromosome 3: 187449930bp	Chromosome 3: 192476124bp	RT	2.7347e-11
GRMZM2G036206	Chromosome 3: 29619762bp	Chromosome 3: 29738532bp	Chromosome 3: 29829699bp	Chromosome 3: 29959251bp	RT	2.02826e-14
GRMZM2G036206	Chromosome 3: 29829699bp	Chromosome 3: 29959251bp	Chromosome 3: 29829699bp	Chromosome 3: 29959251bp	RT	2.02826e-14
GRMZM2G036282	Chromosome 4: 182470326bp	Chromosome 4: 187641040bp	Chromosome 4: 182470326bp	Chromosome 4: 187641040bp	RT	9.81816e-10
GRMZM2G036640	Chromosome 1: 264592581bp	Chromosome 1: 271114140bp	Chromosome 1: 264930477bp	Chromosome 1: 271460441bp	RT	4.49841e-09
GRMZM2G036720	Chromosome 3: 220844150bp	Chromosome 3: 226370135bp	Chromosome 3: 220844150bp	Chromosome 3: 226370135bp	RT	7.74854e-10
GRMZM2G036829	Chromosome 4: 25539222bp	Chromosome 4: 27520666bp	Chromosome 4: 25539222bp	Chromosome 4: 27520666bp	RT	1.08371e-12
GRMZM2G036861	Chromosome 9: 142194603bp	Chromosome 9: 148078704bp	Chromosome 9: 142099022bp	Chromosome 9: 147981736bp	RT	9.60404e-07
GRMZM2G036908	Chromosome 6: 24612636bp	Chromosome 6: 32359687bp	Chromosome 6: 24612636bp	Chromosome 6: 32359687bp	RT	1.2209e-16
GRMZM2G036908	Chromosome 6: 25233209bp	Chromosome 6: 32979304bp	Chromosome 6: 25233100bp	Chromosome 6: 32979195bp	RT	2.06066e-13
GRMZM2G036966	Chromosome 6: 18867453bp	Chromosome 6: 25300170bp	Chromosome 6: 18929076bp	Chromosome 6: 25226745bp	RT	1.33929e-08
GRMZM2G038636	Chromosome 7: 122020579bp	Chromosome 7: 127287951bp	Chromosome 7: 122020579bp	Chromosome 7: 127287951bp	RT	8.09983e-12
GRMZM2G038691	Chromosome 6: 110559268bp	Chromosome 6: 117591239bp	Chromosome 6: 110844047bp	Chromosome 6: 117916123bp	RT	0.00288758
GRMZM2G038722	Chromosome 2: 13308115bp	Chromosome 2: 13840348bp	Chromosome 2: 13308115bp	Chromosome 2: 13840348bp	RT	9.10285e-14
GRMZM2G038982	Chromosome 1: 12330220bp	Chromosome 1: 12422016bp	Chromosome 1: 12330220bp	Chromosome 1: 12422016bp	RT	2.70097e-16
GRMZM2G038988	Chromosome 1: 250133145bp	Chromosome 1: 256228353bp	Chromosome 1: 250133145bp	Chromosome 1: 256228353bp	RT	5.35996e-11
GRMZM2G038988	Chromosome 1: 250333218bp	Chromosome 1: 256426469bp	Chromosome 1: 250133145bp	Chromosome 1: 256228353bp	RT	5.35996e-11
GRMZM2G039094	Chromosome 1: 167347333bp	Chromosome 1: 171250058bp	Chromosome 1: 167084740bp	Chromosome 1: 170989880bp	RT	4.11369e-07
GRMZM2G039155	Chromosome 2: 178201230bp	Chromosome 2: 182541598bp	Chromosome 2: 178201230bp	Chromosome 2: 182541598bp	RT	3.70726e-23
GRMZM2G041506	Chromosome 2: 18230998bp	Chromosome 2: 19041864bp	Chromosome 2: 18230998bp	Chromosome 2: 19041864bp	RT	1.12028e-21
GRMZM2G041645	Chromosome 7: 157136699bp	Chromosome 7: 166114380bp	Chromosome 7: 157136699bp	Chromosome 7: 166114380bp	RT	1.04965e-12
GRMZM2G041685	Chromosome 1: 81523271bp	Chromosome 1: 82307846bp	Chromosome 1: 81523271bp	Chromosome 1: 82307846bp	RT	1.21995e-12
GRMZM2G041694	Chromosome 6: 162680302bp	Chromosome 6: 173978855bp	Chromosome 6: 162679715bp	Chromosome 6: 173978268bp	RT	1.26673e-17
GRMZM2G041729	Chromosome 3: 223169942bp	Chromosome 3: 228699796bp	Chromosome 3: 223169942bp	Chromosome 3: 228699796bp	RT	2.5289e-23
GRMZM2G041847	Chromosome 3: 167848073bp	Chromosome 3: 172423319bp	Chromosome 3: 167848073bp	Chromosome 3: 172423319bp	RT	6.64944e-09
GRMZM2G041930	Chromosome 3: 167830583bp	Chromosome 3: 172405830bp	Chromosome 3: 167843575bp	Chromosome 3: 172418821bp	RT	6.33109e-21
GRMZM2G041994	Chromosome 9: 25844886bp	Chromosome 9: 27850263bp	Chromosome 9: 25933723bp	Chromosome 9: 27936653bp	RT	4.60098e-14
GRMZM2G042008	Chromosome 3: 223169942bp	Chromosome 3: 228699796bp	Chromosome 3: 223169942bp	Chromosome 3: 228699796bp	RT	3.74821e-10
GRMZM2G042027	Chromosome 5: 204783712bp	Chromosome 5: 212891837bp	Chromosome 5: 204783712bp	Chromosome 5: 212891837bp	RT	2.67365e-13
GRMZM2G042032	Chromosome 1: 43141396bp	Chromosome 1: 42983112bp	Chromosome 1: 43141396bp	Chromosome 1: 42983112bp	RT	1.46229e-30
GRMZM2G042036	Chromosome 6: 100366582bp	Chromosome 6: 110369670bp	Chromosome 6: 100366582bp	Chromosome 6: 110369670bp	RT	5.73752e-11
GRMZM2G042047	Chromosome 7: 155626992bp	Chromosome 7: 164515970bp	Chromosome 7: 155625127bp	Chromosome 7: 164514105bp	RT	3.86828e-07
GRMZM2G042061	Chromosome 5: 33160074bp	Chromosome 5: 34582948bp	Chromosome 5: 33190720bp	Chromosome 5: 34613594bp	RT	7.64468e-16
GRMZM2G042136	Chromosome 5: 33190720bp	Chromosome 5: 34613594bp	Chromosome 5: 33190720bp	Chromosome 5: 34613594bp	RT	3.11186e-09
GRMZM2G042164	Chromosome 10: 91487477bp	Chromosome 10: 93322087bp	Chromosome 10: 91482762bp	Chromosome 10: 93317372bp	RT	6.77113e-16
GRMZM2G042173	Chromosome 5: 187169874bp	Chromosome 5: 191202964bp	Chromosome 5: 187135257bp	Chromosome 5: 191184379bp	RT	4.60541e-09
GRMZM2G042179	Chromosome 4: 174807501bp	Chromosome 4: 179869961bp	Chromosome 4: 174807501bp	Chromosome 4: 179869961bp	RT	2.86802e-13
GRMZM2G042245	Chromosome 5: 76502123bp	Chromosome 5: 78560474bp	Chromosome 5: 76653279bp	Chromosome 5: 78715440bp	RT	1.09582e-07
GRMZM2G042245	Chromosome 5: 76762114bp	Chromosome 5: 78825691bp	Chromosome 5: 77255297bp	Chromosome 5: 79317318bp	RT	7.85218e-11
GRMZM2G042245	Chromosome 5: 77255297bp	Chromosome 5: 79317318bp	Chromosome 5: 77255297bp	Chromosome 5: 79317318bp	RT	7.85218e-11
GRMZM2G042245	Chromosome 5: 77782667bp	Chromosome 5: 79861898bp	Chromosome 5: 78151536bp	Chromosome 5: 80238455bp	RT	0.069334
GRMZM2G042295	Chromosome 3: 179902149bp	Chromosome 3: 184913049bp	Chromosome 3: 179902149bp	Chromosome 3: 184913049bp	RT	6.93477e-16
GRMZM2G042398	Chromosome 1: 267069830bp	Chromosome 1: 273597489bp	Chromosome 1: 267069830bp	Chromosome 1: 273597489bp	RT	3.20375e-26
GRMZM2G042502	Chromosome 4: 162089127bp	Chromosome 4: 167186815bp	Chromosome 4: 162075391bp	Chromosome 4: 167173071bp	RT	2.21587e-05
GRMZM2G042593	Chromosome 8: 129032592bp	Chromosome 8: 133082328bp	Chromosome 8: 128671864bp	Chromosome 8: 132732529bp	RT	8.66222e-06
GRMZM2G042599	Chromosome 2: 3947388bp	Chromosome 2: 4221834bp	Chromosome 2: 3947388bp	Chromosome 2: 4221834bp	RT	3.63194e-17
GRMZM2G042604	Chromosome 2: 196943139bp	Chromosome 2: 202730129bp	Chromosome 2: 196952539bp	Chromosome 2: 202739529bp	RT	0.00279252
GRMZM2G042607	Chromosome 6: 113311318bp	Chromosome 6: 123932387bp	Chromosome 6: 113311318bp	Chromosome 6: 123932387bp	RT	4.59474e-10
GRMZM2G042797	Chromosome 6: 144790534bp	Chromosome 6: 155725109bp	Chromosome 6: 144790534bp	Chromosome 6: 155725109bp	RT	3.03099e-11
GRMZM2G042818	Chromosome 3: 198663303bp	Chromosome 3: 203758000bp	Chromosome 3: 198663303bp	Chromosome 3: 203758000bp	RT	2.44202e-17
GRMZM2G042838	Chromosome 6: 102883527bp	Chromosome 6: 112964838bp	Chromosome 6: 103093226bp	Chromosome 6: 113163080bp	RT	9.18308e-18
GRMZM2G042838	Chromosome 6: 103093226bp	Chromosome 6: 113163080bp	Chromosome 6: 103093226bp	Chromosome 6: 113163080bp	RT	9.18308e-18
GRMZM2G042881	Chromosome 1: 75208828bp	Chromosome 1: 75868395bp	Chromosome 1: 75516931bp	Chromosome 1: 76168077bp	RT	0.00961228
GRMZM2G042897	Chromosome 2: 144157441bp	Chromosome 2: 147770709bp	Chromosome 2: 144395064bp	Chromosome 2: 148002988bp	RT	8.69555e-29
GRMZM2G042897	Chromosome 2: 144395064bp	Chromosome 2: 148002988bp	Chromosome 2: 144395064bp	Chromosome 2: 148002988bp	RT	8.69555e-29
GRMZM2G042897	Chromosome 2: 144600413bp	Chromosome 2: 148231403bp	Chromosome 2: 144395064bp	Chromosome 2: 148002988bp	RT	8.69555e-29
GRMZM2G042981	Chromosome 2: 210722426bp	Chromosome 2: 216893662bp	Chromosome 2: 210696270bp	Chromosome 2: 216867427bp	RT	0.160616
GRMZM2G043056	Chromosome 4: 231775753bp	Chromosome 4: 239711477bp	Chromosome 4: 231775753bp	Chromosome 4: 239711477bp	RT	8.90806e-11
GRMZM2G043174	Chromosome 2: 210696270bp	Chromosome 2: 216867427bp	Chromosome 2: 210696270bp	Chromosome 2: 216867427bp	RT	1.42227e-20
GRMZM2G043191	Chromosome 1: 253838835bp	Chromosome 1: 260230289bp	Chromosome 1: 253838835bp	Chromosome 1: 260230289bp	RT	1.70437e-10
GRMZM2G043198	Chromosome 1: 195449402bp	Chromosome 1: 199742382bp	Chromosome 1: 195449402bp	Chromosome 1: 199742382bp	RT	1.2421e-23
GRMZM2G043275	Chromosome 7: 19635800bp	Chromosome 7: 20297948bp	Chromosome 7: 19633309bp	Chromosome 7: 20300439bp	RT	6.5443e-09
GRMZM2G043275	Chromosome 7: 20203756bp	Chromosome 7: 20918730bp	Chromosome 7: 19633309bp	Chromosome 7: 20300439bp	RT	6.5443e-09
GRMZM2G043275	Chromosome 7: 20459323bp	Chromosome 7: 21175488bp	Chromosome 7: 20459323bp	Chromosome 7: 21175488bp	RT	1.70196e-10
GRMZM2G043295	Chromosome 9: 130785989bp	Chromosome 9: 136330259bp	Chromosome 9: 130880307bp	Chromosome 9: 136426305bp	RT	3.68865e-15
GRMZM2G043348	Chromosome 5: 55903608bp	Chromosome 5: 57712922bp	Chromosome 5: 55845774bp	Chromosome 5: 57641015bp	RT	2.84106e-05
GRMZM2G043348	Chromosome 5: 56385186bp	Chromosome 5: 58202674bp	Chromosome 5: 56400927bp	Chromosome 5: 58218415bp	RT	0.409133
GRMZM2G043470	Chromosome 1: 30388639bp	Chromosome 1: 30321193bp	Chromosome 1: 30303299bp	Chromosome 1: 30285128bp	RT	9.19563e-07
GRMZM2G043489	Chromosome 2: 211389216bp	Chromosome 2: 217516818bp	Chromosome 2: 212138614bp	Chromosome 2: 218266188bp	RT	0.819
GRMZM2G043602	Chromosome 5: 162940493bp	Chromosome 5: 166161976bp	Chromosome 5: 163100479bp	Chromosome 5: 166321584bp	RT	1.23599e-09
GRMZM2G043602	Chromosome 5: 163153346bp	Chromosome 5: 166386037bp	Chromosome 5: 163100479bp	Chromosome 5: 166321584bp	RT	1.23599e-09
GRMZM2G043632	Chromosome 8: 169584954bp	Chromosome 8: 176521838bp	Chromosome 8: 169584954bp	Chromosome 8: 176521838bp	RT	3.89907e-15
GRMZM2G043657	Chromosome 5: 2924870bp	Chromosome 5: 3219672bp	Chromosome 5: 2925301bp	Chromosome 5: 3220103bp	RT	5.47726e-08
GRMZM2G043764	Chromosome 8: 66802747bp	Chromosome 8: 68537413bp	Chromosome 8: 66766250bp	Chromosome 8: 68501061bp	RT	3.67144e-15
GRMZM2G043764	Chromosome 8: 67010103bp	Chromosome 8: 68746371bp	Chromosome 8: 66766250bp	Chromosome 8: 68501061bp	RT	3.67144e-15
GRMZM2G043764	Chromosome 8: 67246190bp	Chromosome 8: 69001646bp	Chromosome 8: 66766250bp	Chromosome 8: 68501061bp	RT	3.67144e-15
GRMZM2G043822	Chromosome 6: 92780621bp	Chromosome 6: 102323924bp	Chromosome 6: 93375483bp	Chromosome 6: 102917562bp	RT	0.00670103
GRMZM2G043822	Chromosome 6: 92987261bp	Chromosome 6: 102524122bp	Chromosome 6: 92987261bp	Chromosome 6: 102524122bp	RT	1.59054e-10
GRMZM2G044096	Chromosome 2: 1773060bp	Chromosome 2: 2039637bp	Chromosome 2: 1821630bp	Chromosome 2: 2088205bp	RT	0.00026319
GRMZM2G044175	Chromosome 2: 213211773bp	Chromosome 2: 219339169bp	Chromosome 2: 213211773bp	Chromosome 2: 219339169bp	RT	1.91593e-10
GRMZM2G044265	Chromosome 3: 160558226bp	Chromosome 3: 162684018bp	Chromosome 3: 160558226bp	Chromosome 3: 162684018bp	RT	4.70782e-23
GRMZM2G044281	Chromosome 1: 41572753bp	Chromosome 1: 41504797bp	Chromosome 1: 41882332bp	Chromosome 1: 41678621bp	RT	2.17689e-16
GRMZM2G044281	Chromosome 1: 41882332bp	Chromosome 1: 41678621bp	Chromosome 1: 41882332bp	Chromosome 1: 41678621bp	RT	2.17689e-16
GRMZM2G044317	Chromosome 10: 6691326bp	Chromosome 10: 6291586bp	Chromosome 10: 6597973bp	Chromosome 10: 6259593bp	RT	1.28885e-20
GRMZM2G044348	Chromosome 5: 70058116bp	Chromosome 5: 72037462bp	Chromosome 5: 70058116bp	Chromosome 5: 72037462bp	RT	1.75345e-09
GRMZM2G044388	Chromosome 1: 3642236bp	Chromosome 1: 3765966bp	Chromosome 1: 3638277bp	Chromosome 1: 3762007bp	RT	5.38881e-08
GRMZM2G044442	Chromosome 6: 128464010bp	Chromosome 6: 139101785bp	Chromosome 6: 128434951bp	Chromosome 6: 139072727bp	RT	3.33655e-05
GRMZM2G044493	Chromosome 2: 144081167bp	Chromosome 2: 147697363bp	Chromosome 2: 143893600bp	Chromosome 2: 147483755bp	RT	0.021332
GRMZM2G044552	Chromosome 3: 19254904bp	Chromosome 3: 19279002bp	Chromosome 3: 19254644bp	Chromosome 3: 19278742bp	RT	8.87952e-11
GRMZM2G044724	Chromosome 3: 85676763bp	Chromosome 3: 114691353bp	Chromosome 3: 85676763bp	Chromosome 3: 114691353bp	RT	1.70568e-15
GRMZM2G044752	Chromosome 2: 21025949bp	Chromosome 2: 21845263bp	Chromosome 2: 21025949bp	Chromosome 2: 21845263bp	RT	1.11959e-11
GRMZM2G044805	Chromosome 9: 92491510bp	Chromosome 9: 96814213bp	Chromosome 9: 92855972bp	Chromosome 9: 97151729bp	RT	1.88249e-10
GRMZM2G044805	Chromosome 9: 92855972bp	Chromosome 9: 97151729bp	Chromosome 9: 92855972bp	Chromosome 9: 97151729bp	RT	1.88249e-10
GRMZM2G044805	Chromosome 9: 93103880bp	Chromosome 9: 97412372bp	Chromosome 9: 92855972bp	Chromosome 9: 97151729bp	RT	1.88249e-10
GRMZM2G044819	Chromosome 8: 6235165bp	Chromosome 8: 6584483bp	Chromosome 8: 6197586bp	Chromosome 8: 6546890bp	RT	5.8248e-10
GRMZM2G044862	Chromosome 4: 184720406bp	Chromosome 4: 189938484bp	Chromosome 4: 184720406bp	Chromosome 4: 189938484bp	RT	3.88636e-12
GRMZM2G044968	Chromosome 7: 135229724bp	Chromosome 7: 140622023bp	Chromosome 7: 135229724bp	Chromosome 7: 140622023bp	RT	2.34206e-10
GRMZM2G045057	Chromosome 4: 203837976bp	Chromosome 4: 209900655bp	Chromosome 4: 203837976bp	Chromosome 4: 209900655bp	RT	2.97914e-09
GRMZM2G045067	Chromosome 1: 79861699bp	Chromosome 1: 80677362bp	Chromosome 1: 80062601bp	Chromosome 1: 80881240bp	RT	0.000484809
GRMZM2G045117	Chromosome 2: 37452940bp	Chromosome 2: 38344767bp	Chromosome 2: 37452940bp	Chromosome 2: 38344767bp	RT	3.94734e-09
GRMZM2G045280	Chromosome 10: 117999330bp	Chromosome 10: 120602855bp	Chromosome 10: 117587046bp	Chromosome 10: 120170157bp	RT	0.00044683
GRMZM2G045318	Chromosome 3: 218979301bp	Chromosome 3: 224441565bp	Chromosome 3: 218978464bp	Chromosome 3: 224440728bp	RT	5.7083e-30
GRMZM2G045404	Chromosome 5: 203751907bp	Chromosome 5: 211741746bp	Chromosome 5: 203674086bp	Chromosome 5: 211663914bp	RT	7.89243e-07
GRMZM2G045433	Chromosome 3: 166417382bp	Chromosome 3: 171045443bp	Chromosome 3: 166365088bp	Chromosome 3: 170993398bp	RT	5.46945e-11
GRMZM2G045503	Chromosome 7: 125223909bp	Chromosome 7: 130634314bp	Chromosome 7: 125223909bp	Chromosome 7: 130634314bp	RT	6.90846e-09
GRMZM2G045507	Chromosome 10: 71192041bp	Chromosome 10: 72192676bp	Chromosome 10: 71174941bp	Chromosome 10: 72158933bp	RT	5.19784e-11
GRMZM2G045664	Chromosome 8: 74458255bp	Chromosome 8: 76506236bp	Chromosome 8: 74505253bp	Chromosome 8: 76552835bp	RT	7.41411e-10
GRMZM2G045688	Chromosome 1: 220250982bp	Chromosome 1: 225105708bp	Chromosome 1: 221549457bp	Chromosome 1: 226433767bp	RT	0.0204179
GRMZM2G045690	Chromosome 5: 10008098bp	Chromosome 5: 10515730bp	Chromosome 5: 10008098bp	Chromosome 5: 10515730bp	RT	1.51543e-21
GRMZM2G045716	Chromosome 2: 179188499bp	Chromosome 2: 183529276bp	Chromosome 2: 179418818bp	Chromosome 2: 183754888bp	RT	5.34173e-16
GRMZM2G045716	Chromosome 2: 179418818bp	Chromosome 2: 183754888bp	Chromosome 2: 179418818bp	Chromosome 2: 183754888bp	RT	5.34173e-16
GRMZM2G045732	Chromosome 2: 205282024bp	Chromosome 2: 211226518bp	Chromosome 2: 205540127bp	Chromosome 2: 211490723bp	RT	0.275363
GRMZM2G045927	Chromosome 5: 208938795bp	Chromosome 5: 217231354bp	Chromosome 5: 208938795bp	Chromosome 5: 217231354bp	RT	1.36243e-13
GRMZM2G045944	Chromosome 4: 80296386bp	Chromosome 4: 83292559bp	Chromosome 4: 80110902bp	Chromosome 4: 83106228bp	RT	1.45454e-05
GRMZM2G046005	Chromosome 1: 206029913bp	Chromosome 1: 210624799bp	Chromosome 1: 205935956bp	Chromosome 1: 210530753bp	RT	2.52492e-18
GRMZM2G046025	Chromosome 8: 165953075bp	Chromosome 8: 172923749bp	Chromosome 8: 165953075bp	Chromosome 8: 172923749bp	RT	1.07757e-09
GRMZM2G046037	Chromosome 8: 138990690bp	Chromosome 8: 143240348bp	Chromosome 8: 138990188bp	Chromosome 8: 143240850bp	RT	4.49161e-07
GRMZM2G046186	Chromosome 7: 144943459bp	Chromosome 7: 151054985bp	Chromosome 7: 144958611bp	Chromosome 7: 151070135bp	RT	1.81786e-09
GRMZM2G046244	Chromosome 5: 200887691bp	Chromosome 5: 208913556bp	Chromosome 5: 200887691bp	Chromosome 5: 208913556bp	RT	5.61358e-13
GRMZM2G046288	Chromosome 5: 211052643bp	Chromosome 5: 219383412bp	Chromosome 5: 211052643bp	Chromosome 5: 219383412bp	RT	2.17505e-11
GRMZM2G046290	Chromosome 8: 21618927bp	Chromosome 8: 22217375bp	Chromosome 8: 21618595bp	Chromosome 8: 22217707bp	RT	9.00318e-06
GRMZM2G046321	Chromosome 4: 180266665bp	Chromosome 4: 185195982bp	Chromosome 4: 180266665bp	Chromosome 4: 185195982bp	RT	1.01484e-21
GRMZM2G046348	Chromosome 4: 153776364bp	Chromosome 4: 159135414bp	Chromosome 4: 153778079bp	Chromosome 4: 159137129bp	RT	1.90759e-13
GRMZM2G046355	Chromosome 3: 2499588bp	Chromosome 3: 2554604bp	Chromosome 3: 2499588bp	Chromosome 3: 2554604bp	RT	1.88194e-15
GRMZM2G046472	Chromosome 4: 153778079bp	Chromosome 4: 159137129bp	Chromosome 4: 153778079bp	Chromosome 4: 159137129bp	RT	5.14266e-11
GRMZM2G046574	Chromosome 4: 192953454bp	Chromosome 4: 198944981bp	Chromosome 4: 192897028bp	Chromosome 4: 198887043bp	RT	3.37931e-14
GRMZM2G046601	Chromosome 9: 146314579bp	Chromosome 9: 152275065bp	Chromosome 9: 145625364bp	Chromosome 9: 151584321bp	RT	0.00306813
GRMZM2G046669	Chromosome 9: 14206467bp	Chromosome 9: 15772373bp	Chromosome 9: 14206467bp	Chromosome 9: 15772373bp	RT	1.04062e-15
GRMZM2G046669	Chromosome 9: 14207836bp	Chromosome 9: 15773742bp	Chromosome 9: 14207836bp	Chromosome 9: 15773742bp	RT	3.18657e-17
GRMZM2G046700	Chromosome 1: 239164309bp	Chromosome 1: 244705926bp	Chromosome 1: 239566422bp	Chromosome 1: 245151011bp	RT	3.21634e-10
GRMZM2G046700	Chromosome 1: 239566422bp	Chromosome 1: 245151011bp	Chromosome 1: 239566422bp	Chromosome 1: 245151011bp	RT	3.21634e-10
GRMZM2G046748	Chromosome 5: 200934882bp	Chromosome 5: 208960742bp	Chromosome 5: 200934882bp	Chromosome 5: 208960742bp	RT	3.44336e-11
GRMZM2G046804	Chromosome 4: 36883075bp	Chromosome 4: 38881755bp	Chromosome 4: 36883006bp	Chromosome 4: 38881686bp	RT	2.47575e-08
GRMZM2G046849	Chromosome 1: 269092028bp	Chromosome 1: 275521779bp	Chromosome 1: 269092028bp	Chromosome 1: 275521779bp	RT	5.2586e-22
GRMZM2G046916	Chromosome 7: 159509069bp	Chromosome 7: 168510821bp	Chromosome 7: 159509069bp	Chromosome 7: 168510821bp	RT	1.73191e-24
GRMZM2G046924	Chromosome 3: 47958719bp	Chromosome 3: 48366799bp	Chromosome 3: 47958719bp	Chromosome 3: 48366799bp	RT	2.54693e-21
GRMZM2G046952	Chromosome 10: 132120484bp	Chromosome 10: 134675230bp	Chromosome 10: 132120484bp	Chromosome 10: 134675230bp	RT	1.42068e-12
GRMZM2G046961	Chromosome 2: 176646794bp	Chromosome 2: 180840636bp	Chromosome 2: 176615495bp	Chromosome 2: 180809339bp	RT	9.08898e-12
GRMZM2G046966	Chromosome 1: 269099756bp	Chromosome 1: 275529507bp	Chromosome 1: 269099756bp	Chromosome 1: 275529507bp	RT	2.99236e-09
GRMZM2G047021	Chromosome 3: 187912881bp	Chromosome 3: 192894412bp	Chromosome 3: 188388752bp	Chromosome 3: 193386065bp	RT	2.71368e-16
GRMZM2G047021	Chromosome 3: 188388752bp	Chromosome 3: 193386065bp	Chromosome 3: 188388752bp	Chromosome 3: 193386065bp	RT	2.71368e-16
GRMZM2G047097	Chromosome 8: 90836768bp	Chromosome 8: 93160407bp	Chromosome 8: 90836768bp	Chromosome 8: 93160407bp	RT	4.84921e-24
GRMZM2G047139	Chromosome 8: 24388988bp	Chromosome 8: 25023522bp	Chromosome 8: 24388988bp	Chromosome 8: 25023522bp	RT	2.57775e-10
GRMZM2G047139	Chromosome 8: 24732924bp	Chromosome 8: 25385633bp	Chromosome 8: 25013353bp	Chromosome 8: 25665963bp	RT	3.22317e-16
GRMZM2G047139	Chromosome 8: 25013353bp	Chromosome 8: 25665963bp	Chromosome 8: 25013353bp	Chromosome 8: 25665963bp	RT	3.22317e-16
GRMZM2G047152	Chromosome 8: 103904808bp	Chromosome 8: 106563372bp	Chromosome 8: 103904808bp	Chromosome 8: 106563372bp	RT	2.55635e-11
GRMZM2G047175	Chromosome 5: 58676827bp	Chromosome 5: 60454952bp	Chromosome 5: 58599375bp	Chromosome 5: 60470185bp	RT	5.35015e-17
GRMZM2G047214	Chromosome 8: 165927215bp	Chromosome 8: 172897323bp	Chromosome 8: 165925862bp	Chromosome 8: 172895970bp	RT	2.37035e-07
GRMZM2G047219	Chromosome 8: 133612696bp	Chromosome 8: 137658972bp	Chromosome 8: 133610861bp	Chromosome 8: 137657137bp	RT	2.11834e-05
GRMZM2G047298	Chromosome 3: 213860272bp	Chromosome 3: 219367710bp	Chromosome 3: 213860052bp	Chromosome 3: 219367490bp	RT	1.18101e-28
GRMZM2G047310	Chromosome 3: 148837096bp	Chromosome 3: 150871706bp	Chromosome 3: 148916808bp	Chromosome 3: 150944214bp	RT	2.27453e-06
GRMZM2G047321	Chromosome 2: 3401283bp	Chromosome 2: 3688325bp	Chromosome 2: 3399183bp	Chromosome 2: 3686225bp	RT	4.72552e-07
GRMZM2G047347	Chromosome 2: 18828166bp	Chromosome 2: 19620966bp	Chromosome 2: 18828166bp	Chromosome 2: 19620966bp	RT	4.69097e-11
GRMZM2G047412	Chromosome 8: 133610861bp	Chromosome 8: 137657137bp	Chromosome 8: 133610861bp	Chromosome 8: 137657137bp	RT	3.95651e-16
GRMZM2G047457	Chromosome 3: 146278472bp	Chromosome 3: 148176343bp	Chromosome 3: 146407283bp	Chromosome 3: 148332111bp	RT	6.83431e-09
GRMZM2G047705	Chromosome 2: 50607766bp	Chromosome 2: 51915908bp	Chromosome 2: 50607766bp	Chromosome 2: 51915908bp	RT	3.63305e-12
GRMZM2G047732	Chromosome 8: 39748764bp	Chromosome 8: 40829029bp	Chromosome 8: 38789891bp	Chromosome 8: 39851124bp	RT	0.199729
GRMZM2G047774	Chromosome 1: 299549453bp	Chromosome 1: 306472336bp	Chromosome 1: 299489416bp	Chromosome 1: 306411821bp	RT	4.04837e-07
GRMZM2G047781	Chromosome 1: 102174173bp	Chromosome 1: 103841366bp	Chromosome 1: 101361902bp	Chromosome 1: 102811840bp	RT	0.164164
GRMZM2G047894	Chromosome 9: 138011204bp	Chromosome 9: 143827710bp	Chromosome 9: 138011204bp	Chromosome 9: 143827710bp	RT	2.91426e-11
GRMZM2G047918	Chromosome 5: 151064845bp	Chromosome 5: 154129997bp	Chromosome 5: 151064845bp	Chromosome 5: 154129997bp	RT	3.97214e-12
GRMZM2G047941	Chromosome 6: 113966449bp	Chromosome 6: 124612342bp	Chromosome 6: 114210954bp	Chromosome 6: 124861946bp	RT	7.48536e-21
GRMZM2G047941	Chromosome 6: 114210954bp	Chromosome 6: 124861946bp	Chromosome 6: 114210954bp	Chromosome 6: 124861946bp	RT	7.48536e-21
GRMZM2G047961	Chromosome 3: 215460849bp	Chromosome 3: 220898206bp	Chromosome 3: 215460849bp	Chromosome 3: 220898206bp	RT	3.27227e-09
GRMZM2G047995	Chromosome 7: 172155840bp	Chromosome 7: 181202011bp	Chromosome 7: 172155840bp	Chromosome 7: 181202011bp	RT	9.36423e-13
GRMZM2G048175	Chromosome 10: 14782274bp	Chromosome 10: 14842334bp	Chromosome 10: 14701615bp	Chromosome 10: 14851694bp	RT	5.29956e-10
GRMZM2G048210	Chromosome 7: 172240154bp	Chromosome 7: 181324536bp	Chromosome 7: 172247047bp	Chromosome 7: 181331429bp	RT	3.65286e-05
GRMZM2G048277	Chromosome 7: 111120537bp	Chromosome 7: 115711126bp	Chromosome 7: 111007632bp	Chromosome 7: 115598767bp	RT	9.27102e-14
GRMZM2G048281	Chromosome 5: 18564656bp	Chromosome 5: 19471588bp	Chromosome 5: 18564656bp	Chromosome 5: 19471588bp	RT	8.49085e-09
GRMZM2G048411	Chromosome 2: 188802497bp	Chromosome 2: 193347479bp	Chromosome 2: 189010919bp	Chromosome 2: 193547736bp	RT	2.18656e-26
GRMZM2G048411	Chromosome 2: 189010919bp	Chromosome 2: 193547736bp	Chromosome 2: 189010919bp	Chromosome 2: 193547736bp	RT	2.18656e-26
GRMZM2G048430	Chromosome 6: 85591800bp	Chromosome 6: 94731947bp	Chromosome 6: 85578427bp	Chromosome 6: 94718574bp	RT	0.00483621
GRMZM2G048434	Chromosome 1: 230944411bp	Chromosome 1: 236557594bp	Chromosome 1: 230944411bp	Chromosome 1: 236557594bp	RT	4.15986e-18
GRMZM2G048474	Chromosome 3: 51469841bp	Chromosome 3: 51929740bp	Chromosome 3: 51434586bp	Chromosome 3: 51895184bp	RT	7.89139e-06
GRMZM2G048494	Chromosome 2: 236417293bp	Chromosome 2: 242536247bp	Chromosome 2: 236311614bp	Chromosome 2: 242657481bp	RT	0.000530565
GRMZM2G048591	Chromosome 7: 152302418bp	Chromosome 7: 161268325bp	Chromosome 7: 152302418bp	Chromosome 7: 161268325bp	RT	8.45024e-14
GRMZM2G048644	Chromosome 6: 85549782bp	Chromosome 6: 94690427bp	Chromosome 6: 85768575bp	Chromosome 6: 94915121bp	RT	0.00112291
GRMZM2G048804	Chromosome 8: 15273747bp	Chromosome 8: 15723638bp	Chromosome 8: 15592113bp	Chromosome 8: 16038425bp	RT	7.95066e-18
GRMZM2G048804	Chromosome 8: 15592113bp	Chromosome 8: 16038425bp	Chromosome 8: 15592113bp	Chromosome 8: 16038425bp	RT	7.95066e-18
GRMZM2G048804	Chromosome 8: 15802459bp	Chromosome 8: 16250246bp	Chromosome 8: 15592113bp	Chromosome 8: 16038425bp	RT	7.95066e-18
GRMZM2G048846	Chromosome 7: 165886102bp	Chromosome 7: 174978030bp	Chromosome 7: 165888101bp	Chromosome 7: 174976031bp	RT	6.1197e-18
GRMZM2G049013	Chromosome 8: 113182949bp	Chromosome 8: 116246744bp	Chromosome 8: 113182949bp	Chromosome 8: 116246744bp	RT	7.07907e-11
GRMZM2G049077	Chromosome 7: 164823815bp	Chromosome 7: 173900137bp	Chromosome 7: 164823815bp	Chromosome 7: 173900137bp	RT	1.42778e-23
GRMZM2G049088	Chromosome 1: 172837147bp	Chromosome 1: 176883311bp	Chromosome 1: 172837147bp	Chromosome 1: 176883311bp	RT	2.25938e-09
GRMZM2G049185	Chromosome 4: 36942434bp	Chromosome 4: 38941035bp	Chromosome 4: 36683210bp	Chromosome 4: 38624559bp	RT	0.0015238
GRMZM2G049201	Chromosome 1: 172837147bp	Chromosome 1: 176883311bp	Chromosome 1: 172837147bp	Chromosome 1: 176883311bp	RT	5.67565e-09
GRMZM2G049269	Chromosome 8: 164487408bp	Chromosome 8: 171407995bp	Chromosome 8: 164487408bp	Chromosome 8: 171407995bp	RT	1.00163e-11
GRMZM2G049340	Chromosome 9: 139149662bp	Chromosome 9: 144977838bp	Chromosome 9: 139149999bp	Chromosome 9: 144978176bp	RT	2.74162e-09
GRMZM2G049364	Chromosome 7: 101691492bp	Chromosome 7: 106328458bp	Chromosome 7: 101191622bp	Chromosome 7: 105805145bp	RT	4.77184e-05
GRMZM2G049398	Chromosome 9: 147875477bp	Chromosome 9: 153996217bp	Chromosome 9: 147875477bp	Chromosome 9: 153996217bp	RT	4.43609e-15
GRMZM2G049487	Chromosome 2: 10609406bp	Chromosome 2: 10998400bp	Chromosome 2: 10614127bp	Chromosome 2: 11003121bp	RT	2.74008e-07
GRMZM2G049613	Chromosome 2: 197880004bp	Chromosome 2: 203755901bp	Chromosome 2: 197880004bp	Chromosome 2: 203755901bp	RT	3.27528e-12
GRMZM2G049687	Chromosome 1: 289347896bp	Chromosome 1: 296266479bp	Chromosome 1: 289347896bp	Chromosome 1: 296266479bp	RT	2.97756e-12
GRMZM2G049798	Chromosome 5: 175632944bp	Chromosome 5: 178888733bp	Chromosome 5: 175632944bp	Chromosome 5: 178888733bp	RT	1.04507e-12
GRMZM2G049895	Chromosome 3: 31973627bp	Chromosome 3: 32072483bp	Chromosome 3: 31973627bp	Chromosome 3: 32072483bp	RT	2.17366e-10
GRMZM2G049902	Chromosome 3: 133220785bp	Chromosome 3: 134812821bp	Chromosome 3: 133485634bp	Chromosome 3: 135031838bp	RT	1.00291e-13
GRMZM2G049902	Chromosome 3: 133485634bp	Chromosome 3: 135031838bp	Chromosome 3: 133485634bp	Chromosome 3: 135031838bp	RT	1.00291e-13
GRMZM2G050003	Chromosome 8: 146529553bp	Chromosome 8: 150861855bp	Chromosome 8: 146558091bp	Chromosome 8: 150847347bp	RT	1.18089e-21
GRMZM2G050118	Chromosome 4: 36756610bp	Chromosome 4: 38755975bp	Chromosome 4: 36683210bp	Chromosome 4: 38624559bp	RT	7.52984e-10
GRMZM2G050177	Chromosome 1: 183620471bp	Chromosome 1: 187685748bp	Chromosome 1: 183807112bp	Chromosome 1: 187891023bp	RT	0.0151923
GRMZM2G050218	Chromosome 4: 197893171bp	Chromosome 4: 203809889bp	Chromosome 4: 197895153bp	Chromosome 4: 203811871bp	RT	2.73235e-09
GRMZM2G050273	Chromosome 1: 183706226bp	Chromosome 1: 187770567bp	Chromosome 1: 183807112bp	Chromosome 1: 187891023bp	RT	0.140352
GRMZM2G050309	Chromosome 5: 24242542bp	Chromosome 5: 25231807bp	Chromosome 5: 24079981bp	Chromosome 5: 25124551bp	RT	0.00239405
GRMZM2G050325	Chromosome 8: 3918596bp	Chromosome 8: 4224522bp	Chromosome 8: 3918596bp	Chromosome 8: 4224522bp	RT	1.47573e-16
GRMZM2G050333	Chromosome 9: 24467301bp	Chromosome 9: 26393777bp	Chromosome 9: 24467301bp	Chromosome 9: 26393777bp	RT	8.06149e-09
GRMZM2G050371	Chromosome 4: 158823500bp	Chromosome 4: 164018996bp	Chromosome 4: 159254982bp	Chromosome 4: 164453025bp	RT	6.37391e-13
GRMZM2G050371	Chromosome 4: 159254982bp	Chromosome 4: 164453025bp	Chromosome 4: 159254982bp	Chromosome 4: 164453025bp	RT	6.37391e-13
GRMZM2G050371	Chromosome 4: 159695789bp	Chromosome 4: 164800020bp	Chromosome 4: 159254982bp	Chromosome 4: 164453025bp	RT	6.37391e-13
GRMZM2G050371	Chromosome 4: 159903392bp	Chromosome 4: 165031910bp	Chromosome 4: 159254982bp	Chromosome 4: 164453025bp	RT	6.37391e-13
GRMZM2G050394	Chromosome 10: 26147140bp	Chromosome 10: 26488710bp	Chromosome 10: 26147140bp	Chromosome 10: 26488710bp	RT	2.71733e-09
GRMZM2G050412	Chromosome 6: 31801189bp	Chromosome 6: 39627073bp	Chromosome 6: 32185740bp	Chromosome 6: 39994509bp	RT	2.69896e-18
GRMZM2G050412	Chromosome 6: 32185740bp	Chromosome 6: 39994509bp	Chromosome 6: 32185740bp	Chromosome 6: 39994509bp	RT	2.69896e-18
GRMZM2G050412	Chromosome 6: 32408851bp	Chromosome 6: 40270733bp	Chromosome 6: 32185740bp	Chromosome 6: 39994509bp	RT	2.69896e-18
GRMZM2G050484	Chromosome 4: 233803527bp	Chromosome 4: 241786323bp	Chromosome 4: 233803527bp	Chromosome 4: 241786323bp	RT	7.2667e-10
GRMZM2G050501	Chromosome 7: 163650240bp	Chromosome 7: 172700318bp	Chromosome 7: 163650240bp	Chromosome 7: 172700318bp	RT	4.30515e-14
GRMZM2G050514	Chromosome 1: 27900163bp	Chromosome 1: 27843615bp	Chromosome 1: 27904980bp	Chromosome 1: 27848432bp	RT	6.01312e-05
GRMZM2G050548	Chromosome 8: 141762130bp	Chromosome 8: 145936776bp	Chromosome 8: 141762130bp	Chromosome 8: 145936776bp	RT	1.04408e-16
GRMZM2G050570	Chromosome 3: 206277317bp	Chromosome 3: 211724905bp	Chromosome 3: 205924322bp	Chromosome 3: 211353374bp	RT	0.000109031
GRMZM2G050596	Chromosome 3: 206625778bp	Chromosome 3: 212063314bp	Chromosome 3: 205924322bp	Chromosome 3: 211353374bp	RT	0.00366169
GRMZM2G050649	Chromosome 4: 19622657bp	Chromosome 4: 21281583bp	Chromosome 4: 19872212bp	Chromosome 4: 21559028bp	RT	9.46371e-19
GRMZM2G050649	Chromosome 4: 19872212bp	Chromosome 4: 21559028bp	Chromosome 4: 19872212bp	Chromosome 4: 21559028bp	RT	9.46371e-19
GRMZM2G050658	Chromosome 2: 175117048bp	Chromosome 2: 178991572bp	Chromosome 2: 175119743bp	Chromosome 2: 178994267bp	RT	5.25393e-14
GRMZM2G050684	Chromosome 1: 257252315bp	Chromosome 1: 263736994bp	Chromosome 1: 257252315bp	Chromosome 1: 263736994bp	RT	1.80619e-10
GRMZM2G050705	Chromosome 6: 21469870bp	Chromosome 6: 29042316bp	Chromosome 6: 21465541bp	Chromosome 6: 29037987bp	RT	0.245366
GRMZM2G050714	Chromosome 2: 196734159bp	Chromosome 2: 202529750bp	Chromosome 2: 196734159bp	Chromosome 2: 202529750bp	RT	2.57392e-18
GRMZM2G050741	Chromosome 5: 5577856bp	Chromosome 5: 5935875bp	Chromosome 5: 5577856bp	Chromosome 5: 5935875bp	RT	6.33133e-15
GRMZM2G050765	Chromosome 6: 94046323bp	Chromosome 6: 103638203bp	Chromosome 6: 94046323bp	Chromosome 6: 103638203bp	RT	1.99356e-09
GRMZM2G050959	Chromosome 4: 189470988bp	Chromosome 4: 195390822bp	Chromosome 4: 189470988bp	Chromosome 4: 195390822bp	RT	1.0871e-19
GRMZM2G051004	Chromosome 4: 236631927bp	Chromosome 4: 244658464bp	Chromosome 4: 236631927bp	Chromosome 4: 244658464bp	RT	1.1949e-11
GRMZM2G051045	Chromosome 8: 117329074bp	Chromosome 8: 120487310bp	Chromosome 8: 117139406bp	Chromosome 8: 120293112bp	RT	2.89334e-05
GRMZM2G051079	Chromosome 5: 179716857bp	Chromosome 5: 183228757bp	Chromosome 5: 179655974bp	Chromosome 5: 183162855bp	RT	0.000186545
GRMZM2G051090	Chromosome 7: 156683973bp	Chromosome 7: 165644214bp	Chromosome 7: 156683973bp	Chromosome 7: 165644214bp	RT	1.54384e-12
GRMZM2G051179	Chromosome 2: 22255789bp	Chromosome 2: 23086851bp	Chromosome 2: 22255789bp	Chromosome 2: 23086851bp	RT	1.13752e-09
GRMZM2G051208	Chromosome 4: 236656813bp	Chromosome 4: 244683352bp	Chromosome 4: 236656813bp	Chromosome 4: 244683352bp	RT	1.33321e-09
GRMZM2G051270	Chromosome 5: 7714794bp	Chromosome 5: 8180191bp	Chromosome 5: 7714794bp	Chromosome 5: 8180191bp	RT	4.59025e-12
GRMZM2G051288	Chromosome 3: 199815514bp	Chromosome 3: 204921682bp	Chromosome 3: 199815514bp	Chromosome 3: 204921682bp	RT	2.2171e-12
GRMZM2G051458	Chromosome 3: 8337055bp	Chromosome 3: 8277826bp	Chromosome 3: 8536605bp	Chromosome 3: 8492256bp	RT	4.29861e-10
GRMZM2G051534	Chromosome 2: 152272954bp	Chromosome 2: 156072895bp	Chromosome 2: 152273328bp	Chromosome 2: 156073269bp	RT	9.46002e-07
GRMZM2G051677	Chromosome 6: 3408827bp	Chromosome 6: 8739055bp	Chromosome 6: 3408827bp	Chromosome 6: 8739055bp	RT	6.78773e-09
GRMZM2G051683	Chromosome 3: 205490355bp	Chromosome 3: 210919240bp	Chromosome 3: 205490355bp	Chromosome 3: 210919240bp	RT	3.87963e-10
GRMZM2G051683	Chromosome 3: 205924322bp	Chromosome 3: 211353374bp	Chromosome 3: 205924322bp	Chromosome 3: 211353374bp	RT	4.20431e-10
GRMZM2G051689	Chromosome 9: 146593136bp	Chromosome 9: 152662017bp	Chromosome 9: 146564031bp	Chromosome 9: 152632910bp	RT	5.39509e-08
GRMZM2G051767	Chromosome 8: 137086717bp	Chromosome 8: 141181027bp	Chromosome 8: 137568265bp	Chromosome 8: 141675323bp	RT	0.443559
GRMZM2G051771	Chromosome 7: 34058954bp	Chromosome 7: 35025770bp	Chromosome 7: 34280508bp	Chromosome 7: 35260012bp	RT	8.0568e-19
GRMZM2G051771	Chromosome 7: 34280508bp	Chromosome 7: 35260012bp	Chromosome 7: 34280508bp	Chromosome 7: 35260012bp	RT	8.0568e-19
GRMZM2G051771	Chromosome 7: 34678330bp	Chromosome 7: 35659639bp	Chromosome 7: 34280508bp	Chromosome 7: 35260012bp	RT	8.0568e-19
GRMZM2G051782	Chromosome 9: 146564031bp	Chromosome 9: 152632910bp	Chromosome 9: 146564031bp	Chromosome 9: 152632910bp	RT	5.22657e-09
GRMZM2G051836	Chromosome 1: 65669112bp	Chromosome 1: 65835270bp	Chromosome 1: 65669112bp	Chromosome 1: 65835270bp	RT	9.43786e-33
GRMZM2G051842	Chromosome 8: 7523098bp	Chromosome 8: 7928786bp	Chromosome 8: 7523098bp	Chromosome 8: 7928786bp	RT	1.00993e-09
GRMZM2G051890	Chromosome 9: 26633906bp	Chromosome 9: 28631416bp	Chromosome 9: 26633906bp	Chromosome 9: 28631416bp	RT	3.22534e-09
GRMZM2G051896	Chromosome 9: 134550805bp	Chromosome 9: 140281481bp	Chromosome 9: 134807788bp	Chromosome 9: 140542576bp	RT	1.02702e-21
GRMZM2G051896	Chromosome 9: 134759309bp	Chromosome 9: 140498253bp	Chromosome 9: 134807788bp	Chromosome 9: 140542576bp	RT	1.02702e-21
GRMZM2G051898	Chromosome 2: 34128656bp	Chromosome 2: 35050644bp	Chromosome 2: 34251238bp	Chromosome 2: 35267983bp	RT	0.000227155
GRMZM2G051952	Chromosome 2: 30912116bp	Chromosome 2: 31911270bp	Chromosome 2: 30932187bp	Chromosome 2: 31891199bp	RT	0.000658669
GRMZM2G051984	Chromosome 2: 35105882bp	Chromosome 2: 36061944bp	Chromosome 2: 35128917bp	Chromosome 2: 36082979bp	RT	2.38431e-12
GRMZM2G052100	Chromosome 10: 116161420bp	Chromosome 10: 118718960bp	Chromosome 10: 116161420bp	Chromosome 10: 118718960bp	RT	3.60122e-11
GRMZM2G052129	Chromosome 6: 169045676bp	Chromosome 6: 180400780bp	Chromosome 6: 169091459bp	Chromosome 6: 180444825bp	RT	5.72144e-08
GRMZM2G052239	Chromosome 6: 774534bp	Chromosome 6: 6032816bp	Chromosome 6: 774534bp	Chromosome 6: 6032816bp	RT	1.90132e-09
GRMZM2G052255	Chromosome 3: 160876811bp	Chromosome 3: 163000876bp	Chromosome 3: 161252896bp	Chromosome 3: 163383394bp	RT	0.0986783
GRMZM2G052328	Chromosome 10: 62759150bp	Chromosome 10: 63872335bp	Chromosome 10: 62979875bp	NA	RT	8.80589e-13
GRMZM2G052328	Chromosome 10: 62979875bp	NA	Chromosome 10: 62979875bp	NA	RT	8.80589e-13
GRMZM2G052357	Chromosome 4: 43617670bp	Chromosome 4: 45700385bp	Chromosome 4: 43617670bp	Chromosome 4: 45700385bp	RT	4.74258e-13
GRMZM2G052418	Chromosome 9: 19022931bp	Chromosome 9: 20826505bp	Chromosome 9: 19022931bp	Chromosome 9: 20826505bp	RT	1.48749e-09
GRMZM2G052434	Chromosome 2: 199580371bp	Chromosome 2: 205553848bp	Chromosome 2: 199580371bp	Chromosome 2: 205553848bp	RT	4.86501e-10
GRMZM2G052474	Chromosome 7: 141927683bp	Chromosome 7: 148029586bp	Chromosome 7: 141927683bp	Chromosome 7: 148029586bp	RT	9.44214e-15
GRMZM2G052479	Chromosome 1: 43499943bp	Chromosome 1: 43338894bp	Chromosome 1: 43499943bp	Chromosome 1: 43338894bp	RT	1.01509e-10
GRMZM2G052546	Chromosome 1: 2536283bp	Chromosome 1: 2620614bp	Chromosome 1: 2536283bp	Chromosome 1: 2620614bp	RT	4.58658e-28
GRMZM2G052571	Chromosome 3: 149438067bp	Chromosome 3: 151461885bp	Chromosome 3: 149438083bp	Chromosome 3: 151461901bp	RT	4.32317e-12
GRMZM2G052630	Chromosome 8: 131052444bp	Chromosome 8: 135121797bp	Chromosome 8: 131018054bp	Chromosome 8: 135087408bp	RT	0.000228051
GRMZM2G052654	Chromosome 9: 119684878bp	Chromosome 9: 124887685bp	Chromosome 9: 119684878bp	Chromosome 9: 124887685bp	RT	1.20377e-09
GRMZM2G052844	Chromosome 8: 144076169bp	Chromosome 8: 148280731bp	Chromosome 8: 144094581bp	Chromosome 8: 148299142bp	RT	2.00477e-15
GRMZM2G052855	Chromosome 8: 100473280bp	Chromosome 8: 102916226bp	Chromosome 8: 100473280bp	Chromosome 8: 102916226bp	RT	2.47916e-09
GRMZM2G052869	Chromosome 8: 14414183bp	Chromosome 8: 14840116bp	Chromosome 8: 14414183bp	Chromosome 8: 14840116bp	RT	1.00817e-09
GRMZM2G052920	Chromosome 4: 226108690bp	Chromosome 4: 233975295bp	Chromosome 4: 226108690bp	Chromosome 4: 233975295bp	RT	8.27821e-18
GRMZM2G052985	Chromosome 2: 235750215bp	Chromosome 2: 243199444bp	Chromosome 2: 235493308bp	Chromosome 2: 243650847bp	RT	1.72462e-06
GRMZM2G053019	Chromosome 2: 48236729bp	Chromosome 2: 49505947bp	Chromosome 2: 48236729bp	Chromosome 2: 49505947bp	RT	2.81864e-11
GRMZM2G053019	Chromosome 2: 48763000bp	Chromosome 2: 50053033bp	Chromosome 2: 48763000bp	Chromosome 2: 50053033bp	RT	1.25549e-16
GRMZM2G053079	Chromosome 1: 102455984bp	Chromosome 1: 104129829bp	Chromosome 1: 102509626bp	Chromosome 1: 104182811bp	RT	2.0755e-10
GRMZM2G053083	Chromosome 7: 146500735bp	Chromosome 7: 152866303bp	Chromosome 7: 146875644bp	Chromosome 7: 153388502bp	RT	1.44224e-10
GRMZM2G053083	Chromosome 7: 146875644bp	Chromosome 7: 153388502bp	Chromosome 7: 146875644bp	Chromosome 7: 153388502bp	RT	1.44224e-10
GRMZM2G053083	Chromosome 7: 147099750bp	Chromosome 7: 153477121bp	Chromosome 7: 146875644bp	Chromosome 7: 153388502bp	RT	1.44224e-10
GRMZM2G053170	Chromosome 9: 10906939bp	Chromosome 9: 12226217bp	Chromosome 9: 10846925bp	Chromosome 9: 12167623bp	RT	1.62554e-14
GRMZM2G053239	Chromosome 2: 230150287bp	Chromosome 2: 235820513bp	Chromosome 2: 230114760bp	Chromosome 2: 235784988bp	RT	0.168504
GRMZM2G053239	Chromosome 2: 230349857bp	Chromosome 2: 236039791bp	Chromosome 2: 230349857bp	Chromosome 2: 236039791bp	RT	7.91192e-10
GRMZM2G053311	Chromosome 2: 216214295bp	Chromosome 2: 222347990bp	Chromosome 2: 216190674bp	Chromosome 2: 222324967bp	RT	3.09404e-15
GRMZM2G053322	Chromosome 8: 90001071bp	Chromosome 8: 92373840bp	Chromosome 8: 88590090bp	Chromosome 8: 90883063bp	RT	0.0152168
GRMZM2G053322	Chromosome 8: 90443426bp	Chromosome 8: 92754209bp	Chromosome 8: 88590090bp	Chromosome 8: 90883063bp	RT	0.0152168
GRMZM2G053458	Chromosome 1: 296099256bp	Chromosome 1: 302967716bp	Chromosome 1: 296099256bp	Chromosome 1: 302967716bp	RT	3.81412e-09
GRMZM2G053610	Chromosome 6: 151422730bp	Chromosome 6: 162415860bp	Chromosome 6: 151640744bp	Chromosome 6: 162626563bp	RT	5.46074e-25
GRMZM2G053610	Chromosome 6: 151640744bp	Chromosome 6: 162626563bp	Chromosome 6: 151640744bp	Chromosome 6: 162626563bp	RT	5.46074e-25
GRMZM2G053652	Chromosome 9: 137320504bp	Chromosome 9: 143154567bp	Chromosome 9: 137321167bp	Chromosome 9: 143155230bp	RT	1.05854e-11
GRMZM2G053669	Chromosome 1: 45212457bp	Chromosome 1: 44982768bp	Chromosome 1: 45212457bp	Chromosome 1: 44982768bp	RT	1.51634e-11
GRMZM2G053707	Chromosome 5: 67696267bp	Chromosome 5: 69641297bp	Chromosome 5: 67696267bp	Chromosome 5: 69641297bp	RT	6.83611e-10
GRMZM2G053764	Chromosome 1: 236278893bp	Chromosome 1: 241779135bp	Chromosome 1: 236278893bp	Chromosome 1: 241779135bp	RT	1.06129e-12
GRMZM2G053833	Chromosome 2: 213892496bp	Chromosome 2: 220007821bp	Chromosome 2: 213910650bp	Chromosome 2: 220028669bp	RT	0.00577511
GRMZM2G053869	Chromosome 3: 177179065bp	Chromosome 3: 182107663bp	Chromosome 3: 177302700bp	Chromosome 3: 182229633bp	RT	1.0496e-06
GRMZM2G053946	Chromosome 1: 77583498bp	Chromosome 1: 78322848bp	Chromosome 1: 77801885bp	Chromosome 1: 78541881bp	RT	1.39985e-14
GRMZM2G053946	Chromosome 1: 77801885bp	Chromosome 1: 78541881bp	Chromosome 1: 77801885bp	Chromosome 1: 78541881bp	RT	1.39985e-14
GRMZM2G053958	Chromosome 7: 94278611bp	Chromosome 7: 98776974bp	Chromosome 7: 94517218bp	Chromosome 7: 99022921bp	RT	4.59548e-15
GRMZM2G053958	Chromosome 7: 94517218bp	Chromosome 7: 99022921bp	Chromosome 7: 94517218bp	Chromosome 7: 99022921bp	RT	4.59548e-15
GRMZM2G053958	Chromosome 7: 94936896bp	Chromosome 7: 99395521bp	Chromosome 7: 94517218bp	Chromosome 7: 99022921bp	RT	4.59548e-15
GRMZM2G053958	Chromosome 7: 95145110bp	Chromosome 7: 99607777bp	Chromosome 7: 94517218bp	Chromosome 7: 99022921bp	RT	4.59548e-15
GRMZM2G053977	Chromosome 2: 23848838bp	Chromosome 2: 24672812bp	Chromosome 2: 24164658bp	Chromosome 2: 24984728bp	RT	7.20593e-05
GRMZM2G053987	Chromosome 9: 138620270bp	Chromosome 9: 144450888bp	Chromosome 9: 138620270bp	Chromosome 9: 144450888bp	RT	1.07665e-12
GRMZM2G054012	Chromosome 4: 173208453bp	Chromosome 4: 178301654bp	Chromosome 4: 173208453bp	Chromosome 4: 178301654bp	RT	2.40328e-12
GRMZM2G054020	Chromosome 9: 124493477bp	Chromosome 9: 129941024bp	Chromosome 9: 124493477bp	Chromosome 9: 129941024bp	RT	7.33967e-09
GRMZM2G054040	Chromosome 8: 127761694bp	Chromosome 8: 131801470bp	Chromosome 8: 127387930bp	Chromosome 8: 131394026bp	RT	2.6665e-07
GRMZM2G054115	Chromosome 3: 202711304bp	Chromosome 3: 207966895bp	Chromosome 3: 202711304bp	Chromosome 3: 207966895bp	RT	2.07083e-12
GRMZM2G054149	Chromosome 4: 224134338bp	Chromosome 4: 230826399bp	Chromosome 4: 224381309bp	Chromosome 4: 231067200bp	RT	2.72091e-10
GRMZM2G054149	Chromosome 4: 224381309bp	Chromosome 4: 231067200bp	Chromosome 4: 224381309bp	Chromosome 4: 231067200bp	RT	2.72091e-10
GRMZM2G054149	Chromosome 4: 224589070bp	Chromosome 4: 231272000bp	Chromosome 4: 224381309bp	Chromosome 4: 231067200bp	RT	2.72091e-10
GRMZM2G054155	Chromosome 7: 155638039bp	Chromosome 7: 164527018bp	Chromosome 7: 155638039bp	Chromosome 7: 164527018bp	RT	5.02648e-27
GRMZM2G054193	Chromosome 5: 3808687bp	Chromosome 5: 4098591bp	Chromosome 5: 3808687bp	Chromosome 5: 4098591bp	RT	1.63118e-14
GRMZM2G054201	Chromosome 5: 199838005bp	Chromosome 5: 207725327bp	Chromosome 5: 200032620bp	Chromosome 5: 207922300bp	RT	0.000774326
GRMZM2G054210	Chromosome 4: 173239305bp	Chromosome 4: 178262611bp	Chromosome 4: 173239305bp	Chromosome 4: 178262611bp	RT	1.26424e-20
GRMZM2G054225	Chromosome 2: 6349745bp	Chromosome 2: 6566172bp	Chromosome 2: 6349745bp	Chromosome 2: 6566172bp	RT	5.9281e-14
GRMZM2G054378	Chromosome 5: 655375bp	Chromosome 5: 965203bp	Chromosome 5: 931728bp	Chromosome 5: 1240075bp	RT	0.00235618
GRMZM2G054380	Chromosome 8: 159839352bp	Chromosome 8: 166525141bp	Chromosome 8: 159839352bp	Chromosome 8: 166525141bp	RT	2.68989e-18
GRMZM2G054418	Chromosome 10: 133348924bp	Chromosome 10: 135918961bp	Chromosome 10: 133348924bp	Chromosome 10: 135918961bp	RT	1.63276e-18
GRMZM2G054465	Chromosome 9: 99442228bp	Chromosome 9: 103735503bp	Chromosome 9: 99442228bp	Chromosome 9: 103735503bp	RT	3.41079e-10
GRMZM2G054509	Chromosome 3: 11538277bp	Chromosome 3: 11537592bp	Chromosome 3: 11540331bp	Chromosome 3: 11539646bp	RT	0.00426434
GRMZM2G054559	Chromosome 3: 12168317bp	Chromosome 3: 12145877bp	Chromosome 3: 12168317bp	Chromosome 3: 12145877bp	RT	7.94874e-19
GRMZM2G054559	Chromosome 3: 12419412bp	Chromosome 3: 12359559bp	Chromosome 3: 12419412bp	Chromosome 3: 12359559bp	RT	4.22749e-11
GRMZM2G054621	Chromosome 5: 76653279bp	Chromosome 5: 78715440bp	Chromosome 5: 76653279bp	Chromosome 5: 78715440bp	RT	2.48784e-11
GRMZM2G054634	Chromosome 9: 113443476bp	Chromosome 9: 118565659bp	Chromosome 9: 113443476bp	Chromosome 9: 118565659bp	RT	2.5189e-10
GRMZM2G054651	Chromosome 4: 6605225bp	Chromosome 4: 7633131bp	Chromosome 4: 6566538bp	Chromosome 4: 7593751bp	RT	2.2127e-08
GRMZM2G054653	Chromosome 1: 81556131bp	Chromosome 1: 82341327bp	Chromosome 1: 81556131bp	Chromosome 1: 82341327bp	RT	1.22003e-14
GRMZM2G054663	Chromosome 3: 208134680bp	Chromosome 3: 213630839bp	Chromosome 3: 208144862bp	Chromosome 3: 213641021bp	RT	0.532438
GRMZM2G054703	Chromosome 3: 230525710bp	Chromosome 3: 236187947bp	Chromosome 3: 230525710bp	Chromosome 3: 236187947bp	RT	8.235e-15
GRMZM2G054706	Chromosome 5: 76654813bp	Chromosome 5: 78716974bp	Chromosome 5: 76653279bp	Chromosome 5: 78715440bp	RT	0.253999
GRMZM2G054811	Chromosome 3: 191249130bp	Chromosome 3: 196249615bp	Chromosome 3: 191258313bp	Chromosome 3: 196258798bp	RT	4.28005e-14
GRMZM2G054969	Chromosome 9: 151671525bp	Chromosome 9: 157851435bp	Chromosome 9: 151671525bp	Chromosome 9: 157851435bp	RT	8.6655e-12
GRMZM2G055125	Chromosome 10: 75710947bp	Chromosome 10: 76835913bp	Chromosome 10: 76058116bp	Chromosome 10: 77197534bp	RT	6.88367e-05
GRMZM2G055125	Chromosome 10: 75920516bp	Chromosome 10: 77044591bp	Chromosome 10: 76058116bp	Chromosome 10: 77197534bp	RT	6.88367e-05
GRMZM2G055125	Chromosome 10: 76121745bp	Chromosome 10: 77234334bp	Chromosome 10: 76058116bp	Chromosome 10: 77197534bp	RT	6.88367e-05
GRMZM2G055125	Chromosome 10: 76389877bp	Chromosome 10: 77613443bp	Chromosome 10: 76058116bp	Chromosome 10: 77197534bp	RT	6.88367e-05
GRMZM2G055125	Chromosome 10: 76649362bp	Chromosome 10: 77871978bp	Chromosome 10: 76058116bp	Chromosome 10: 77197534bp	RT	6.88367e-05
GRMZM2G055216	Chromosome 7: 160571275bp	Chromosome 7: 169603820bp	Chromosome 7: 160570885bp	Chromosome 7: 169603430bp	RT	1.10049e-11
GRMZM2G055309	Chromosome 4: 31095765bp	Chromosome 4: 33027540bp	Chromosome 4: 31096880bp	Chromosome 4: 33028655bp	RT	3.20218e-15
GRMZM2G055437	Chromosome 10: 115170235bp	Chromosome 10: 117697943bp	Chromosome 10: 115170235bp	Chromosome 10: 117697943bp	RT	2.44491e-11
GRMZM2G055437	Chromosome 10: 115403314bp	Chromosome 10: 117927917bp	Chromosome 10: 115403314bp	Chromosome 10: 117927917bp	RT	1.68993e-12
GRMZM2G055446	Chromosome 3: 18827321bp	Chromosome 3: 18835124bp	Chromosome 3: 18827321bp	Chromosome 3: 18835124bp	RT	1.0027e-12
GRMZM2G055507	Chromosome 4: 187453642bp	Chromosome 4: 192690320bp	Chromosome 4: 187469290bp	Chromosome 4: 192732783bp	RT	9.71853e-09
GRMZM2G055538	Chromosome 4: 187471103bp	Chromosome 4: 192734596bp	Chromosome 4: 187521291bp	Chromosome 4: 192764570bp	RT	6.61629e-12
GRMZM2G055575	Chromosome 1: 5575694bp	Chromosome 1: 5607985bp	Chromosome 1: 5575694bp	Chromosome 1: 5607985bp	RT	5.8334e-16
GRMZM2G055585	Chromosome 3: 211569285bp	Chromosome 3: 217109632bp	Chromosome 3: 211316454bp	Chromosome 3: 216803967bp	RT	0.00841511
GRMZM2G055619	Chromosome 5: 65181861bp	Chromosome 5: 67129119bp	Chromosome 5: 65246952bp	Chromosome 5: 67193103bp	RT	1.30627e-10
GRMZM2G055667	Chromosome 8: 100722366bp	Chromosome 8: 103179411bp	Chromosome 8: 100787981bp	Chromosome 8: 103245015bp	RT	0.316108
GRMZM2G055678	Chromosome 6: 134397794bp	Chromosome 6: 145138186bp	Chromosome 6: 134649733bp	Chromosome 6: 145412980bp	RT	1.42788e-10
GRMZM2G055678	Chromosome 6: 134649733bp	Chromosome 6: 145412980bp	Chromosome 6: 134649733bp	Chromosome 6: 145412980bp	RT	1.42788e-10
GRMZM2G055682	Chromosome 5: 65246952bp	Chromosome 5: 67193103bp	Chromosome 5: 65246952bp	Chromosome 5: 67193103bp	RT	8.15587e-12
GRMZM2G055724	Chromosome 6: 137836725bp	Chromosome 6: 148681838bp	Chromosome 6: 137824902bp	Chromosome 6: 148670012bp	RT	1.35701e-11
GRMZM2G055807	Chromosome 3: 206943113bp	Chromosome 3: 212430585bp	Chromosome 3: 206943113bp	Chromosome 3: 212430585bp	RT	7.65034e-10
GRMZM2G055809	Chromosome 7: 105090086bp	Chromosome 7: 109732664bp	Chromosome 7: 105090086bp	Chromosome 7: 109732664bp	RT	3.56086e-10
GRMZM2G055960	Chromosome 2: 176884032bp	Chromosome 2: 181085382bp	Chromosome 2: 176749654bp	Chromosome 2: 180943860bp	RT	1.00451e-14
GRMZM2G055968	Chromosome 1: 198766767bp	Chromosome 1: 203084231bp	Chromosome 1: 198766307bp	Chromosome 1: 203083771bp	RT	4.44404e-10
GRMZM2G055973	Chromosome 2: 144706358bp	Chromosome 2: 148337006bp	Chromosome 2: 144706358bp	Chromosome 2: 148337006bp	RT	4.90807e-19
GRMZM2G055982	Chromosome 9: 10134770bp	Chromosome 9: 11464063bp	Chromosome 9: 10134770bp	Chromosome 9: 11464063bp	RT	1.23091e-10
GRMZM2G056078	Chromosome 9: 65711695bp	Chromosome 9: 67381218bp	Chromosome 9: 65984034bp	Chromosome 9: 67096136bp	RT	1.10685e-10
GRMZM2G056078	Chromosome 9: 65984034bp	Chromosome 9: 67096136bp	Chromosome 9: 65984034bp	Chromosome 9: 67096136bp	RT	1.10685e-10
GRMZM2G056078	Chromosome 9: 66265613bp	Chromosome 9: 66816363bp	Chromosome 9: 65984034bp	Chromosome 9: 67096136bp	RT	1.10685e-10
GRMZM2G056078	Chromosome 9: 66501917bp	Chromosome 9: 66581179bp	Chromosome 9: 65984034bp	Chromosome 9: 67096136bp	RT	1.10685e-10
GRMZM2G056166	Chromosome 9: 91941421bp	Chromosome 9: 96285083bp	Chromosome 9: 91941421bp	Chromosome 9: 96285083bp	RT	3.6288e-10
GRMZM2G056393	Chromosome 1: 297808441bp	Chromosome 1: 304665154bp	Chromosome 1: 297735773bp	Chromosome 1: 304620223bp	RT	2.42649e-10
GRMZM2G056462	Chromosome 1: 55450739bp	Chromosome 1: 55546751bp	Chromosome 1: 55450739bp	Chromosome 1: 55546751bp	RT	2.93894e-10
GRMZM2G056569	Chromosome 7: 174626806bp	Chromosome 7: 183579614bp	Chromosome 7: 174629695bp	Chromosome 7: 183582503bp	RT	3.48841e-24
GRMZM2G056606	Chromosome 2: 199100304bp	Chromosome 2: 205071211bp	Chromosome 2: 199100304bp	Chromosome 2: 205071211bp	RT	7.94319e-09
GRMZM2G056608	Chromosome 7: 154159680bp	Chromosome 7: 163077016bp	Chromosome 7: 154159680bp	Chromosome 7: 163077016bp	RT	6.41738e-10
GRMZM2G056612	Chromosome 2: 212394383bp	Chromosome 2: 218514188bp	Chromosome 2: 212394383bp	Chromosome 2: 218514188bp	RT	7.55055e-23
GRMZM2G056632	Chromosome 2: 199100304bp	Chromosome 2: 205071211bp	Chromosome 2: 199100304bp	Chromosome 2: 205071211bp	RT	6.18349e-10
GRMZM2G056645	Chromosome 1: 275315850bp	Chromosome 1: 281885493bp	Chromosome 1: 275315850bp	Chromosome 1: 281885493bp	RT	9.42825e-10
GRMZM2G056661	Chromosome 5: 113018866bp	Chromosome 5: 115369480bp	Chromosome 5: 113018866bp	Chromosome 5: 115369480bp	RT	5.03948e-11
GRMZM2G056661	Chromosome 5: 113613396bp	Chromosome 5: 115979221bp	Chromosome 5: 113883911bp	Chromosome 5: 116258009bp	RT	9.23559e-11
GRMZM2G056661	Chromosome 5: 113883911bp	Chromosome 5: 116258009bp	Chromosome 5: 113883911bp	Chromosome 5: 116258009bp	RT	9.23559e-11
GRMZM2G056702	Chromosome 3: 157096286bp	Chromosome 3: 159317617bp	Chromosome 3: 157585733bp	Chromosome 3: 159777904bp	RT	1.44528e-10
GRMZM2G056702	Chromosome 3: 157585733bp	Chromosome 3: 159777904bp	Chromosome 3: 157585733bp	Chromosome 3: 159777904bp	RT	1.44528e-10
GRMZM2G056743	Chromosome 6: 140904374bp	Chromosome 6: 151857302bp	Chromosome 6: 140898583bp	Chromosome 6: 151851517bp	RT	5.17052e-09
GRMZM2G056867	Chromosome 4: 234192129bp	Chromosome 4: 242168395bp	Chromosome 4: 234192129bp	Chromosome 4: 242168395bp	RT	6.66545e-06
GRMZM2G056867	Chromosome 4: 234298179bp	Chromosome 4: 242275500bp	Chromosome 4: 234337297bp	Chromosome 4: 242311848bp	RT	0.158925
GRMZM2G056870	Chromosome 1: 10990356bp	Chromosome 1: 11078393bp	Chromosome 1: 11108951bp	Chromosome 1: 11195675bp	RT	7.12811e-07
GRMZM2G056889	Chromosome 5: 191785184bp	Chromosome 5: 195979792bp	Chromosome 5: 191821610bp	Chromosome 5: 196100910bp	RT	5.63442e-10
GRMZM2G056920	Chromosome 4: 234337297bp	Chromosome 4: 242311848bp	Chromosome 4: 234337297bp	Chromosome 4: 242311848bp	RT	1.60294e-09
GRMZM2G056944	Chromosome 1: 65358986bp	Chromosome 1: 65514040bp	Chromosome 1: 65444133bp	Chromosome 1: 65598793bp	RT	0.000101642
GRMZM2G056989	Chromosome 1: 240781914bp	Chromosome 1: 246384996bp	Chromosome 1: 240787006bp	Chromosome 1: 246390089bp	RT	7.18255e-08
GRMZM2G057000	Chromosome 5: 65225992bp	Chromosome 5: 67172142bp	Chromosome 5: 65246952bp	Chromosome 5: 67193103bp	RT	1.49019e-07
GRMZM2G057006	Chromosome 2: 50578451bp	Chromosome 2: 51890363bp	Chromosome 2: 50578451bp	Chromosome 2: 51890363bp	RT	3.7749e-09
GRMZM2G057023	Chromosome 7: 162090607bp	Chromosome 7: 171113531bp	Chromosome 7: 162090607bp	Chromosome 7: 171113531bp	RT	7.58312e-22
GRMZM2G057026	Chromosome 6: 7152989bp	Chromosome 6: 12713694bp	Chromosome 6: 7152989bp	Chromosome 6: 12713694bp	RT	1.05787e-13
GRMZM2G057031	Chromosome 4: 159666399bp	Chromosome 4: 164770430bp	Chromosome 4: 159254982bp	Chromosome 4: 164453025bp	RT	1.30433e-07
GRMZM2G057075	Chromosome 8: 167002500bp	Chromosome 8: 173981611bp	Chromosome 8: 167002614bp	Chromosome 8: 173981725bp	RT	1.33418e-15
GRMZM2G057129	Chromosome 5: 8146559bp	Chromosome 5: 8664599bp	Chromosome 5: 8244034bp	Chromosome 5: 8742398bp	RT	0.000128174
GRMZM2G057158	Chromosome 1: 7184838bp	Chromosome 1: 7129144bp	Chromosome 1: 7184838bp	Chromosome 1: 7129144bp	RT	1.70305e-10
GRMZM2G057186	Chromosome 6: 23827772bp	Chromosome 6: 31521020bp	Chromosome 6: 23827772bp	Chromosome 6: 31521020bp	RT	1.10425e-10
GRMZM2G057251	Chromosome 6: 163212235bp	Chromosome 6: 174556231bp	Chromosome 6: 163212235bp	Chromosome 6: 174556231bp	RT	6.2402e-10
GRMZM2G057258	Chromosome 6: 7152989bp	Chromosome 6: 12713694bp	Chromosome 6: 7152989bp	Chromosome 6: 12713694bp	RT	5.49649e-11
GRMZM2G057301	Chromosome 9: 45179220bp	Chromosome 9: 47808137bp	Chromosome 9: 45443569bp	Chromosome 9: 48176502bp	RT	1.06712e-14
GRMZM2G057301	Chromosome 9: 45443569bp	Chromosome 9: 48176502bp	Chromosome 9: 45443569bp	Chromosome 9: 48176502bp	RT	1.06712e-14
GRMZM2G057328	Chromosome 5: 92398408bp	Chromosome 5: 94471749bp	Chromosome 5: 92640294bp	Chromosome 5: 94714189bp	RT	5.75998e-10
GRMZM2G057328	Chromosome 5: 92640294bp	Chromosome 5: 94714189bp	Chromosome 5: 92640294bp	Chromosome 5: 94714189bp	RT	5.75998e-10
GRMZM2G057352	Chromosome 3: 41184683bp	Chromosome 3: 41326153bp	Chromosome 3: 41136916bp	Chromosome 3: 41202398bp	RT	0.00870447
GRMZM2G057352	Chromosome 3: 41404170bp	Chromosome 3: 41480030bp	Chromosome 3: 41404170bp	Chromosome 3: 41480030bp	RT	8.9707e-12
GRMZM2G057352	Chromosome 3: 41736931bp	Chromosome 3: 41764948bp	Chromosome 3: 41136916bp	Chromosome 3: 41202398bp	RT	0.00870447
GRMZM2G057451	Chromosome 1: 228303569bp	Chromosome 1: 233745972bp	Chromosome 1: 228305008bp	Chromosome 1: 233747411bp	RT	2.96147e-11
GRMZM2G057509	Chromosome 6: 2883045bp	Chromosome 6: 8156808bp	Chromosome 6: 2883045bp	Chromosome 6: 8156808bp	RT	1.27025e-11
GRMZM2G057608	Chromosome 1: 204649449bp	Chromosome 1: 209316932bp	Chromosome 1: 205133505bp	Chromosome 1: 209763238bp	RT	0.0909555
GRMZM2G057642	Chromosome 5: 157556250bp	Chromosome 5: 160748372bp	Chromosome 5: 157073324bp	Chromosome 5: 160256062bp	RT	6.7095e-06
GRMZM2G057690	Chromosome 1: 103108945bp	Chromosome 1: 104781596bp	Chromosome 1: 103108945bp	Chromosome 1: 104781596bp	RT	1.21292e-09
GRMZM2G057766	Chromosome 5: 197210606bp	Chromosome 5: 205169881bp	Chromosome 5: 197210606bp	Chromosome 5: 205169881bp	RT	5.62464e-11
GRMZM2G057779	Chromosome 2: 183852719bp	Chromosome 2: 188249557bp	Chromosome 2: 183843136bp	Chromosome 2: 188240002bp	RT	0.000638014
GRMZM2G057841	Chromosome 5: 171162115bp	Chromosome 5: 174500113bp	Chromosome 5: 171158336bp	Chromosome 5: 174496334bp	RT	1.4376e-06
GRMZM2G057853	Chromosome 3: 218080100bp	Chromosome 3: 223527491bp	Chromosome 3: 218080100bp	Chromosome 3: 223527491bp	RT	4.56872e-12
GRMZM2G057865	Chromosome 9: 123232676bp	Chromosome 9: 128577310bp	Chromosome 9: 122922613bp	Chromosome 9: 128251446bp	RT	4.96592e-07
GRMZM2G057935	Chromosome 1: 277085262bp	Chromosome 1: 283716968bp	Chromosome 1: 277085262bp	Chromosome 1: 283716968bp	RT	3.92237e-10
GRMZM2G057942	Chromosome 3: 215708616bp	Chromosome 3: 221145042bp	Chromosome 3: 215838852bp	Chromosome 3: 221268436bp	RT	1.69009e-06
GRMZM2G057950	Chromosome 9: 151661144bp	Chromosome 9: 157841054bp	Chromosome 9: 151661144bp	Chromosome 9: 157841054bp	RT	2.93114e-12
GRMZM2G057983	Chromosome 9: 33344474bp	Chromosome 9: 35696250bp	Chromosome 9: 33345232bp	Chromosome 9: 35697008bp	RT	2.03613e-08
GRMZM2G058021	Chromosome 3: 223925062bp	Chromosome 3: 229460971bp	Chromosome 3: 223922908bp	Chromosome 3: 229458817bp	RT	5.9394e-07
GRMZM2G058078	Chromosome 3: 223922908bp	Chromosome 3: 229458817bp	Chromosome 3: 223922908bp	Chromosome 3: 229458817bp	RT	9.02955e-12
GRMZM2G058128	Chromosome 7: 42717877bp	Chromosome 7: 43892284bp	Chromosome 7: 42927496bp	Chromosome 7: 44103502bp	RT	7.45609e-11
GRMZM2G058128	Chromosome 7: 42927496bp	Chromosome 7: 44103502bp	Chromosome 7: 42927496bp	Chromosome 7: 44103502bp	RT	7.45609e-11
GRMZM2G058128	Chromosome 7: 43136432bp	Chromosome 7: 44309655bp	Chromosome 7: 42927496bp	Chromosome 7: 44103502bp	RT	7.45609e-11
GRMZM2G058138	Chromosome 1: 46066954bp	Chromosome 1: 45902192bp	Chromosome 1: 46074775bp	Chromosome 1: 45910689bp	RT	5.41408e-22
GRMZM2G058227	Chromosome 1: 249477440bp	Chromosome 1: 255332030bp	Chromosome 1: 249477440bp	Chromosome 1: 255332030bp	RT	7.89037e-18
GRMZM2G058252	Chromosome 4: 235937525bp	Chromosome 4: 243984088bp	Chromosome 4: 235837338bp	Chromosome 4: 243858207bp	RT	4.31744e-09
GRMZM2G058276	Chromosome 8: 6236353bp	Chromosome 8: 6585671bp	Chromosome 8: 6236353bp	Chromosome 8: 6585671bp	RT	3.20602e-10
GRMZM2G058310	Chromosome 7: 155393325bp	Chromosome 7: 164369316bp	Chromosome 7: 155393325bp	Chromosome 7: 164369316bp	RT	6.29784e-13
GRMZM2G058345	Chromosome 5: 30976976bp	Chromosome 5: 32281480bp	Chromosome 5: 31355223bp	Chromosome 5: 32717787bp	RT	0.00188741
GRMZM2G058407	Chromosome 9: 30886403bp	Chromosome 9: 32975087bp	Chromosome 9: 30959628bp	Chromosome 9: 33050970bp	RT	2.22619e-07
GRMZM2G058456	Chromosome 8: 75039766bp	Chromosome 8: 77080563bp	Chromosome 8: 75039766bp	Chromosome 8: 77080563bp	RT	4.43411e-18
GRMZM2G058470	Chromosome 9: 129521611bp	Chromosome 9: 135056532bp	Chromosome 9: 129521611bp	Chromosome 9: 135056532bp	RT	8.83328e-14
GRMZM2G058522	Chromosome 9: 129535105bp	Chromosome 9: 135072417bp	Chromosome 9: 129535105bp	Chromosome 9: 135072417bp	RT	5.19363e-10
GRMZM2G058560	Chromosome 9: 6238544bp	Chromosome 9: 7546460bp	Chromosome 9: 6238544bp	Chromosome 9: 7546460bp	RT	1.09429e-13
GRMZM2G058584	Chromosome 1: 285197110bp	Chromosome 1: 291917767bp	Chromosome 1: 285197110bp	Chromosome 1: 291917767bp	RT	2.24084e-14
GRMZM2G058612	Chromosome 10: 23008021bp	Chromosome 10: 23271630bp	Chromosome 10: 23008021bp	Chromosome 10: 23271630bp	RT	2.05326e-10
GRMZM2G058655	Chromosome 3: 213708993bp	Chromosome 3: 219215569bp	Chromosome 3: 213830482bp	Chromosome 3: 219304293bp	RT	1.71705e-21
GRMZM2G058734	Chromosome 1: 285199298bp	Chromosome 1: 291919955bp	Chromosome 1: 285199298bp	Chromosome 1: 291919955bp	RT	1.27358e-12
GRMZM2G058760	Chromosome 1: 285207730bp	Chromosome 1: 291928387bp	Chromosome 1: 285207730bp	Chromosome 1: 291928387bp	RT	6.24726e-13
GRMZM2G058872	Chromosome 1: 285215545bp	Chromosome 1: 291936202bp	Chromosome 1: 285215545bp	Chromosome 1: 291936202bp	RT	6.45837e-13
GRMZM2G058884	Chromosome 1: 272633739bp	Chromosome 1: 279132649bp	Chromosome 1: 272996983bp	NA	RT	0.0040418
GRMZM2G058900	Chromosome 6: 93994003bp	Chromosome 6: 103608119bp	Chromosome 6: 93994003bp	Chromosome 6: 103608119bp	RT	3.07189e-21
GRMZM2G059018	Chromosome 4: 73840831bp	Chromosome 4: 76781857bp	Chromosome 4: 74058278bp	Chromosome 4: 77009136bp	RT	0.0412736
GRMZM2G066362	Chromosome 3: 12299071bp	Chromosome 3: 12251498bp	Chromosome 3: 12299071bp	Chromosome 3: 12251498bp	RT	8.93852e-10
GRMZM2G066432	Chromosome 6: 152359941bp	Chromosome 6: 163317977bp	Chromosome 6: 152359941bp	Chromosome 6: 163317977bp	RT	1.27976e-11
GRMZM2G066440	Chromosome 3: 12290653bp	Chromosome 3: 12243080bp	Chromosome 3: 12290653bp	Chromosome 3: 12243080bp	RT	9.66609e-23
GRMZM2G066441	Chromosome 1: 81353299bp	Chromosome 1: 82133733bp	Chromosome 1: 81352938bp	Chromosome 1: 82133372bp	RT	0.00584791
GRMZM2G066528	Chromosome 7: 146779894bp	Chromosome 7: 153153778bp	Chromosome 7: 146875644bp	Chromosome 7: 153388502bp	RT	7.82336e-12
GRMZM2G066528	Chromosome 7: 147084772bp	Chromosome 7: 153462131bp	Chromosome 7: 146875644bp	Chromosome 7: 153388502bp	RT	7.82336e-12
GRMZM2G066602	Chromosome 3: 126551181bp	Chromosome 3: 127989757bp	Chromosome 3: 126935896bp	Chromosome 3: 128406981bp	RT	3.252e-15
GRMZM2G066602	Chromosome 3: 126935896bp	Chromosome 3: 128406981bp	Chromosome 3: 126935896bp	Chromosome 3: 128406981bp	RT	3.252e-15
GRMZM2G066615	Chromosome 4: 158397310bp	Chromosome 4: 163568258bp	Chromosome 4: 159254982bp	Chromosome 4: 164453025bp	RT	0.499585
GRMZM2G066615	Chromosome 4: 158621313bp	Chromosome 4: 163825055bp	Chromosome 4: 159254982bp	Chromosome 4: 164453025bp	RT	0.499585
GRMZM2G066851	Chromosome 10: 10201275bp	Chromosome 10: 10049273bp	Chromosome 10: 10201275bp	Chromosome 10: 10049273bp	RT	7.64113e-09
GRMZM2G066860	Chromosome 1: 8936686bp	Chromosome 1: 8913964bp	Chromosome 1: 8936686bp	Chromosome 1: 8913964bp	RT	2.41521e-12
GRMZM2G066867	Chromosome 5: 18414174bp	Chromosome 5: 19326912bp	Chromosome 5: 18414174bp	Chromosome 5: 19326912bp	RT	5.47707e-10
GRMZM2G066996	Chromosome 5: 18539732bp	Chromosome 5: 19444679bp	Chromosome 5: 18473583bp	Chromosome 5: 19378770bp	RT	8.81884e-14
GRMZM2G066997	Chromosome 5: 189090421bp	Chromosome 5: 193081269bp	Chromosome 5: 189104629bp	Chromosome 5: 193095477bp	RT	1.97084e-07
GRMZM2G067022	Chromosome 6: 149165257bp	Chromosome 6: 160089366bp	Chromosome 6: 149165257bp	Chromosome 6: 160089366bp	RT	5.17465e-18
GRMZM2G070765	Chromosome 5: 10452851bp	Chromosome 5: 10932766bp	Chromosome 5: 10452851bp	Chromosome 5: 10932766bp	RT	1.3271e-09
GRMZM2G070804	Chromosome 5: 175627133bp	Chromosome 5: 178882922bp	Chromosome 5: 175627133bp	Chromosome 5: 178882922bp	RT	2.40373e-10
GRMZM2G070865	Chromosome 4: 158097360bp	Chromosome 4: 163296204bp	Chromosome 4: 158091938bp	Chromosome 4: 163290779bp	RT	1.38168e-14
GRMZM2G075042	Chromosome 1: 194834814bp	Chromosome 1: 199145725bp	Chromosome 1: 194964997bp	Chromosome 1: 199275567bp	RT	0.196502
GRMZM2G075051	Chromosome 5: 31334968bp	Chromosome 5: 32697529bp	Chromosome 5: 31334968bp	Chromosome 5: 32697529bp	RT	9.13459e-09
GRMZM2G075058	Chromosome 8: 148682657bp	Chromosome 8: 153052602bp	Chromosome 8: 148663935bp	Chromosome 8: 153033880bp	RT	3.58514e-10
GRMZM2G075101	Chromosome 4: 30849327bp	Chromosome 4: 32835425bp	Chromosome 4: 31006480bp	Chromosome 4: 32937444bp	RT	3.30802e-13
GRMZM2G075104	Chromosome 9: 124500943bp	Chromosome 9: 129948490bp	Chromosome 9: 124037770bp	Chromosome 9: 129482840bp	RT	4.06065e-08
GRMZM2G075148	Chromosome 2: 213843715bp	Chromosome 2: 219958457bp	Chromosome 2: 213843715bp	Chromosome 2: 219958457bp	RT	4.92947e-23
GRMZM2G075153	Chromosome 1: 65071780bp	Chromosome 1: 65230146bp	Chromosome 1: 65071780bp	Chromosome 1: 65230146bp	RT	2.29921e-22
GRMZM2G075153	Chromosome 1: 65090140bp	Chromosome 1: 65248506bp	Chromosome 1: 65088659bp	Chromosome 1: 65247025bp	RT	6.00786e-10
GRMZM2G075265	Chromosome 5: 197902266bp	Chromosome 5: 205775522bp	Chromosome 5: 197902266bp	Chromosome 5: 205775522bp	RT	2.30552e-09
GRMZM2G075368	Chromosome 4: 170811978bp	Chromosome 4: 175926071bp	Chromosome 4: 170811978bp	Chromosome 4: 175926071bp	RT	4.82374e-23
GRMZM2G075372	Chromosome 5: 204245410bp	Chromosome 5: 212238570bp	Chromosome 5: 204234233bp	Chromosome 5: 212227393bp	RT	2.78322e-08
GRMZM2G075489	Chromosome 4: 170830790bp	Chromosome 4: 175945088bp	Chromosome 4: 170830790bp	Chromosome 4: 175945088bp	RT	1.0639e-13
GRMZM2G075496	Chromosome 4: 42097368bp	Chromosome 4: 44135541bp	Chromosome 4: 41878570bp	Chromosome 4: 43925469bp	RT	0.00198408
GRMZM2G075594	Chromosome 3: 229959791bp	Chromosome 3: 235664421bp	Chromosome 3: 229990404bp	Chromosome 3: 235699762bp	RT	1.20148e-07
GRMZM2G075701	Chromosome 1: 8027154bp	Chromosome 1: 7983298bp	Chromosome 1: 8027154bp	Chromosome 1: 7983298bp	RT	6.40503e-17
GRMZM2G075794	Chromosome 7: 153289602bp	Chromosome 7: 162262137bp	Chromosome 7: 153289602bp	Chromosome 7: 162262137bp	RT	6.66998e-10
GRMZM2G075796	Chromosome 8: 63183603bp	Chromosome 8: 65791586bp	Chromosome 8: 63446172bp	Chromosome 8: 65574584bp	RT	1.41584e-11
GRMZM2G075796	Chromosome 8: 63446172bp	Chromosome 8: 65574584bp	Chromosome 8: 63446172bp	Chromosome 8: 65574584bp	RT	1.41584e-11
GRMZM2G075796	Chromosome 8: 63747839bp	Chromosome 8: 65262782bp	Chromosome 8: 63446172bp	Chromosome 8: 65574584bp	RT	1.41584e-11
GRMZM2G075796	Chromosome 8: 63962583bp	Chromosome 8: 65049108bp	Chromosome 8: 63446172bp	Chromosome 8: 65574584bp	RT	1.41584e-11
GRMZM2G075828	Chromosome 7: 153225242bp	Chromosome 7: 162190815bp	Chromosome 7: 153225242bp	Chromosome 7: 162190815bp	RT	5.72213e-09
GRMZM2G075901	Chromosome 1: 8036173bp	Chromosome 1: 7992317bp	Chromosome 1: 8036173bp	Chromosome 1: 7992317bp	RT	1.88001e-30
GRMZM2G075942	Chromosome 4: 187049798bp	Chromosome 4: 192293819bp	Chromosome 4: 187049798bp	Chromosome 4: 192293819bp	RT	6.27601e-10
GRMZM2G076006	Chromosome 6: 133388429bp	Chromosome 6: 144104577bp	Chromosome 6: 133609688bp	Chromosome 6: 144320119bp	RT	7.81125e-11
GRMZM2G076006	Chromosome 6: 133609688bp	Chromosome 6: 144320119bp	Chromosome 6: 133609688bp	Chromosome 6: 144320119bp	RT	7.81125e-11
GRMZM2G076029	Chromosome 3: 28340828bp	Chromosome 3: 28461899bp	Chromosome 3: 28340828bp	Chromosome 3: 28461899bp	RT	1.08563e-12
GRMZM2G076104	Chromosome 3: 28336536bp	Chromosome 3: 28457485bp	Chromosome 3: 28336536bp	Chromosome 3: 28457485bp	RT	2.51609e-11
GRMZM2G076204	Chromosome 10: 142024451bp	Chromosome 10: 144825734bp	Chromosome 10: 142024451bp	Chromosome 10: 144825734bp	RT	6.58608e-32
GRMZM2G076225	Chromosome 7: 152479767bp	Chromosome 7: 161444210bp	Chromosome 7: 152479410bp	Chromosome 7: 161443853bp	RT	2.71272e-08
GRMZM2G076343	Chromosome 2: 113944113bp	Chromosome 2: 116647206bp	Chromosome 2: 113945882bp	Chromosome 2: 116648975bp	RT	2.69828e-07
GRMZM2G076387	Chromosome 7: 152485878bp	Chromosome 7: 161450321bp	Chromosome 7: 152485878bp	Chromosome 7: 161450321bp	RT	2.65931e-18
GRMZM2G076389	Chromosome 4: 62891708bp	Chromosome 4: 65636337bp	Chromosome 4: 62891708bp	Chromosome 4: 65636337bp	RT	1.6073e-17
GRMZM2G076410	Chromosome 8: 172331536bp	Chromosome 8: 179335092bp	Chromosome 8: 172331767bp	Chromosome 8: 179335324bp	RT	1.00357e-19
GRMZM2G076415	Chromosome 2: 147041474bp	Chromosome 2: 150736752bp	Chromosome 2: 146646565bp	Chromosome 2: 150351363bp	RT	0.00142062
GRMZM2G076499	Chromosome 3: 126093121bp	Chromosome 3: 127528750bp	Chromosome 3: 126093121bp	Chromosome 3: 127528750bp	RT	1.18436e-13
GRMZM2G076539	Chromosome 2: 8918329bp	Chromosome 2: 9352317bp	Chromosome 2: 8918352bp	Chromosome 2: 9352340bp	RT	8.76964e-16
GRMZM2G076542	Chromosome 7: 33067010bp	Chromosome 7: 34019055bp	Chromosome 7: 33067732bp	Chromosome 7: 34019777bp	RT	1.89535e-14
GRMZM2G076597	Chromosome 1: 237849440bp	Chromosome 1: 243232677bp	Chromosome 1: 237849440bp	Chromosome 1: 243232677bp	RT	1.57228e-09
GRMZM2G076636	Chromosome 8: 29167867bp	Chromosome 8: 29965480bp	Chromosome 8: 29167744bp	Chromosome 8: 29965357bp	RT	6.92436e-08
GRMZM2G076688	Chromosome 3: 178363796bp	Chromosome 3: 183342395bp	Chromosome 3: 178363796bp	Chromosome 3: 183342395bp	RT	1.11628e-10
GRMZM2G076796	Chromosome 5: 24461674bp	Chromosome 5: 25418792bp	Chromosome 5: 24639882bp	Chromosome 5: 25598022bp	RT	0.00977694
GRMZM2G076796	Chromosome 5: 24733138bp	Chromosome 5: 25640729bp	Chromosome 5: 24733138bp	Chromosome 5: 25640729bp	RT	2.46415e-11
GRMZM2G076802	Chromosome 7: 126555357bp	Chromosome 7: 131847318bp	Chromosome 7: 126555357bp	Chromosome 7: 131847318bp	RT	1.38138e-10
GRMZM2G076989	Chromosome 1: 157153394bp	Chromosome 1: 160779250bp	Chromosome 1: 157195850bp	Chromosome 1: 160821467bp	RT	0.000429079
GRMZM2G077068	Chromosome 1: 221245815bp	Chromosome 1: 226129299bp	Chromosome 1: 221549457bp	Chromosome 1: 226433767bp	RT	3.1269e-13
GRMZM2G077068	Chromosome 1: 221549457bp	Chromosome 1: 226433767bp	Chromosome 1: 221549457bp	Chromosome 1: 226433767bp	RT	3.1269e-13
GRMZM2G077131	Chromosome 1: 254953406bp	Chromosome 1: 261394132bp	Chromosome 1: 254953406bp	Chromosome 1: 261394132bp	RT	3.99495e-07
GRMZM2G077131	Chromosome 1: 254956665bp	Chromosome 1: 261397391bp	Chromosome 1: 254956665bp	Chromosome 1: 261397391bp	RT	5.398e-17
GRMZM2G077181	Chromosome 1: 291030209bp	Chromosome 1: 297980224bp	Chromosome 1: 291030209bp	Chromosome 1: 297980224bp	RT	1.0587e-11
GRMZM2G077183	Chromosome 1: 300605589bp	Chromosome 1: 307574342bp	Chromosome 1: 300604730bp	Chromosome 1: 307573481bp	RT	2.66738e-22
GRMZM2G077187	Chromosome 8: 151977404bp	Chromosome 8: 156401840bp	Chromosome 8: 151977404bp	Chromosome 8: 156401840bp	RT	2.48223e-10
GRMZM2G077208	Chromosome 2: 178425872bp	Chromosome 2: 182767055bp	Chromosome 2: 178425872bp	Chromosome 2: 182767055bp	RT	1.00144e-09
GRMZM2G077212	Chromosome 8: 558973bp	Chromosome 8: 866804bp	Chromosome 8: 558973bp	Chromosome 8: 866804bp	RT	1.29185e-14
GRMZM2G077215	Chromosome 2: 220766059bp	Chromosome 2: 226848986bp	Chromosome 2: 220766059bp	Chromosome 2: 226848986bp	RT	4.24454e-15
GRMZM2G077222	Chromosome 1: 300604730bp	Chromosome 1: 307573481bp	Chromosome 1: 300604730bp	Chromosome 1: 307573481bp	RT	8.30975e-12
GRMZM2G077258	Chromosome 4: 163420159bp	Chromosome 4: 168460193bp	Chromosome 4: 163418682bp	Chromosome 4: 168458716bp	RT	0.0505009
GRMZM2G077279	Chromosome 3: 174875399bp	Chromosome 3: 179571540bp	Chromosome 3: 175244985bp	Chromosome 3: 179948365bp	RT	1.6025e-10
GRMZM2G077279	Chromosome 3: 175244985bp	Chromosome 3: 179948365bp	Chromosome 3: 175244985bp	Chromosome 3: 179948365bp	RT	1.6025e-10
GRMZM2G077299	Chromosome 4: 186665380bp	Chromosome 4: 191815019bp	Chromosome 4: 186665380bp	Chromosome 4: 191815019bp	RT	7.22961e-10
GRMZM2G077307	Chromosome 3: 202026358bp	Chromosome 3: 207221491bp	Chromosome 3: 202029064bp	Chromosome 3: 207224197bp	RT	9.2328e-09
GRMZM2G077401	Chromosome 3: 208620409bp	Chromosome 3: 214115763bp	Chromosome 3: 208619276bp	Chromosome 3: 214114630bp	RT	0.000992369
GRMZM2G077401	Chromosome 3: 208690150bp	Chromosome 3: 214185496bp	Chromosome 3: 208690150bp	Chromosome 3: 214185496bp	RT	1.65549e-11
GRMZM2G077404	Chromosome 5: 6439192bp	Chromosome 5: 6889030bp	Chromosome 5: 6390878bp	Chromosome 5: 6836882bp	RT	3.57974e-09
GRMZM2G077406	Chromosome 7: 146156131bp	Chromosome 7: 152271560bp	Chromosome 7: 146156131bp	Chromosome 7: 152271560bp	RT	2.18638e-10
GRMZM2G077415	Chromosome 3: 89617730bp	Chromosome 3: 110672453bp	Chromosome 3: 90516432bp	Chromosome 3: 109839969bp	RT	2.16601e-11
GRMZM2G077415	Chromosome 3: 90212335bp	Chromosome 3: 110124156bp	Chromosome 3: 90516432bp	Chromosome 3: 109839969bp	RT	2.16601e-11
GRMZM2G077415	Chromosome 3: 90516432bp	Chromosome 3: 109839969bp	Chromosome 3: 90516432bp	Chromosome 3: 109839969bp	RT	2.16601e-11
GRMZM2G077415	Chromosome 3: 90730680bp	Chromosome 3: 109646647bp	Chromosome 3: 90516432bp	Chromosome 3: 109839969bp	RT	2.16601e-11
GRMZM2G077415	Chromosome 3: 90945933bp	Chromosome 3: 109464106bp	Chromosome 3: 90516432bp	Chromosome 3: 109839969bp	RT	2.16601e-11
GRMZM2G077530	Chromosome 2: 214051437bp	Chromosome 2: 220133831bp	Chromosome 2: 213910650bp	Chromosome 2: 220028669bp	RT	3.38634e-07
GRMZM2G077546	Chromosome 8: 70796042bp	Chromosome 8: 72571079bp	Chromosome 8: 70485645bp	Chromosome 8: 72252754bp	RT	0.000166616
GRMZM2G077607	Chromosome 3: 208696719bp	Chromosome 3: 214192065bp	Chromosome 3: 208696719bp	Chromosome 3: 214192065bp	RT	2.89492e-15
GRMZM2G077612	Chromosome 5: 178136806bp	Chromosome 5: 181424257bp	Chromosome 5: 178237249bp	Chromosome 5: 181531681bp	RT	8.12296e-05
GRMZM2G077744	Chromosome 2: 2337519bp	Chromosome 2: 2593401bp	Chromosome 2: 2337519bp	Chromosome 2: 2593401bp	RT	5.31783e-16
GRMZM2G077780	Chromosome 1: 3400775bp	Chromosome 1: 3434372bp	Chromosome 1: 3400941bp	Chromosome 1: 3434206bp	RT	2.91855e-09
GRMZM2G077823	Chromosome 2: 213016181bp	Chromosome 2: 219149758bp	Chromosome 2: 213040816bp	Chromosome 2: 219174752bp	RT	6.71019e-14
GRMZM2G077851	Chromosome 2: 178425872bp	Chromosome 2: 182767055bp	Chromosome 2: 178425872bp	Chromosome 2: 182767055bp	RT	1.02917e-08
GRMZM2G078024	Chromosome 3: 164669209bp	Chromosome 3: 169325253bp	Chromosome 3: 164936394bp	Chromosome 3: 169579877bp	RT	3.22013e-14
GRMZM2G078024	Chromosome 3: 164936394bp	Chromosome 3: 169579877bp	Chromosome 3: 164936394bp	Chromosome 3: 169579877bp	RT	3.22013e-14
GRMZM2G078118	Chromosome 5: 215541895bp	Chromosome 5: 223885071bp	Chromosome 5: 215545877bp	Chromosome 5: 223889053bp	RT	0.00148316
GRMZM2G078124	Chromosome 2: 193350318bp	Chromosome 2: 198645433bp	Chromosome 2: 193247297bp	Chromosome 2: 198548176bp	RT	1.05068e-05
GRMZM2G078178	Chromosome 5: 17398531bp	Chromosome 5: 18638805bp	Chromosome 5: 17398531bp	Chromosome 5: 18638805bp	RT	8.13154e-18
GRMZM2G078198	Chromosome 4: 201050066bp	Chromosome 4: 207049341bp	Chromosome 4: 201025272bp	Chromosome 4: 207025537bp	RT	4.80769e-07
GRMZM2G078200	Chromosome 1: 287891908bp	Chromosome 1: 294630276bp	Chromosome 1: 287891908bp	Chromosome 1: 294630276bp	RT	1.33567e-10
GRMZM2G078252	Chromosome 1: 275746655bp	Chromosome 1: 282338550bp	Chromosome 1: 275746655bp	Chromosome 1: 282338550bp	RT	1.42233e-16
GRMZM2G078275	Chromosome 1: 275746655bp	Chromosome 1: 282338550bp	Chromosome 1: 275746655bp	Chromosome 1: 282338550bp	RT	9.6539e-15
GRMZM2G078389	Chromosome 6: 782544bp	NA	Chromosome 6: 1044696bp	Chromosome 6: 6316254bp	RT	2.16129e-18
GRMZM2G078389	Chromosome 6: 1044696bp	Chromosome 6: 6316254bp	Chromosome 6: 1044696bp	Chromosome 6: 6316254bp	RT	2.16129e-18
GRMZM2G078389	Chromosome 6: 1248422bp	Chromosome 6: 6542781bp	Chromosome 6: 1044696bp	Chromosome 6: 6316254bp	RT	2.16129e-18
GRMZM2G078389	Chromosome 6: 1477844bp	Chromosome 6: 6787278bp	Chromosome 6: 1044696bp	Chromosome 6: 6316254bp	RT	2.16129e-18
GRMZM2G078389	Chromosome 6: 1732131bp	Chromosome 6: 7018291bp	Chromosome 6: 1044696bp	Chromosome 6: 6316254bp	RT	2.16129e-18
GRMZM2G078389	Chromosome 6: 2429688bp	Chromosome 6: 7691769bp	Chromosome 6: 2429704bp	Chromosome 6: 7691753bp	RT	3.26861e-10
GRMZM2G078409	Chromosome 2: 24164904bp	Chromosome 2: 24984974bp	Chromosome 2: 24164658bp	Chromosome 2: 24984728bp	RT	1.46368e-09
GRMZM2G078440	Chromosome 2: 24164658bp	Chromosome 2: 24984728bp	Chromosome 2: 24164658bp	Chromosome 2: 24984728bp	RT	1.11264e-13
GRMZM2G078458	Chromosome 6: 62713785bp	Chromosome 6: 71856297bp	Chromosome 6: 62722966bp	Chromosome 6: 71865478bp	RT	4.81172e-12
GRMZM2G078468	Chromosome 8: 106426795bp	Chromosome 8: 109091915bp	Chromosome 8: 106383513bp	Chromosome 8: 109048663bp	RT	4.83261e-08
GRMZM2G078500	Chromosome 3: 172410582bp	Chromosome 3: 177032299bp	Chromosome 3: 172410582bp	Chromosome 3: 177032299bp	RT	2.14617e-11
GRMZM2G078638	Chromosome 2: 229475607bp	Chromosome 2: 235133190bp	Chromosome 2: 229475765bp	Chromosome 2: 235133348bp	RT	3.2471e-20
GRMZM2G078650	Chromosome 2: 51959462bp	Chromosome 2: 53272897bp	Chromosome 2: 51946650bp	Chromosome 2: 53260085bp	RT	0.00147537
GRMZM2G078781	Chromosome 6: 157019105bp	Chromosome 6: 168301777bp	Chromosome 6: 157022317bp	Chromosome 6: 168304989bp	RT	0.000986521
GRMZM2G078820	Chromosome 6: 97486173bp	Chromosome 6: 107209758bp	Chromosome 6: 97486173bp	Chromosome 6: 107209758bp	RT	8.66161e-17
GRMZM2G078839	Chromosome 3: 2730743bp	Chromosome 3: 2810087bp	Chromosome 3: 2730743bp	Chromosome 3: 2810087bp	RT	1.2294e-13
GRMZM2G078933	Chromosome 9: 137745677bp	Chromosome 9: 143548834bp	Chromosome 9: 137745677bp	Chromosome 9: 143548834bp	RT	4.138e-18
GRMZM2G078941	Chromosome 8: 7622741bp	Chromosome 8: 8052552bp	Chromosome 8: 7622741bp	Chromosome 8: 8052552bp	RT	8.87638e-20
GRMZM2G078954	Chromosome 6: 116537669bp	Chromosome 6: 127226596bp	Chromosome 6: 116714299bp	Chromosome 6: 127382071bp	RT	1.28318e-07
GRMZM2G078985	Chromosome 6: 138248574bp	Chromosome 6: 149113365bp	Chromosome 6: 138248574bp	Chromosome 6: 149113365bp	RT	6.54035e-20
GRMZM2G079083	Chromosome 5: 15210016bp	Chromosome 5: 15902214bp	Chromosome 5: 15210016bp	Chromosome 5: 15902214bp	RT	4.48085e-14
GRMZM2G079109	Chromosome 2: 194690551bp	Chromosome 2: 200122985bp	Chromosome 2: 194681243bp	Chromosome 2: 200113677bp	RT	5.34597e-11
GRMZM2G079112	Chromosome 1: 38447122bp	Chromosome 1: 38310176bp	Chromosome 1: 38552708bp	Chromosome 1: 38492034bp	RT	7.37266e-06
GRMZM2G079236	Chromosome 2: 150219637bp	Chromosome 2: 153920949bp	Chromosome 2: 150575046bp	Chromosome 2: 154283124bp	RT	6.44286e-11
GRMZM2G079236	Chromosome 2: 150575046bp	Chromosome 2: 154283124bp	Chromosome 2: 150575046bp	Chromosome 2: 154283124bp	RT	6.44286e-11
GRMZM2G079290	Chromosome 3: 143307986bp	Chromosome 3: 144993564bp	Chromosome 3: 143307986bp	Chromosome 3: 144993564bp	RT	2.00096e-16
GRMZM2G079306	Chromosome 9: 12884013bp	Chromosome 9: 14280276bp	Chromosome 9: 12884013bp	Chromosome 9: 14280276bp	RT	3.72036e-17
GRMZM2G079365	Chromosome 4: 213823765bp	Chromosome 4: 220278990bp	Chromosome 4: 213819769bp	Chromosome 4: 220274994bp	RT	5.84095e-05
GRMZM2G079417	Chromosome 5: 32373578bp	Chromosome 5: 33769739bp	Chromosome 5: 32373578bp	Chromosome 5: 33769739bp	RT	3.74056e-15
GRMZM2G079477	Chromosome 4: 201300415bp	Chromosome 4: 207292541bp	Chromosome 4: 201496868bp	Chromosome 4: 207421614bp	RT	0.000646825
GRMZM2G079484	Chromosome 9: 85692366bp	Chromosome 9: 90043063bp	Chromosome 9: 85962853bp	Chromosome 9: 90314150bp	RT	1.93241e-13
GRMZM2G079484	Chromosome 9: 85962853bp	Chromosome 9: 90314150bp	Chromosome 9: 85962853bp	Chromosome 9: 90314150bp	RT	1.93241e-13
GRMZM2G079487	Chromosome 1: 88542649bp	Chromosome 1: 89664819bp	Chromosome 1: 88830302bp	Chromosome 1: 89959269bp	RT	2.53712e-10
GRMZM2G079487	Chromosome 1: 88830302bp	Chromosome 1: 89959269bp	Chromosome 1: 88830302bp	Chromosome 1: 89959269bp	RT	2.53712e-10
GRMZM2G079638	Chromosome 8: 34396021bp	Chromosome 8: 35340253bp	Chromosome 8: 34396021bp	Chromosome 8: 35340253bp	RT	7.45439e-09
GRMZM2G079682	Chromosome 5: 180456058bp	Chromosome 5: 184082774bp	Chromosome 5: 180456058bp	Chromosome 5: 184082774bp	RT	3.23329e-13
GRMZM2G079746	Chromosome 8: 62310972bp	Chromosome 8: 63857738bp	Chromosome 8: 61612829bp	Chromosome 8: 63194539bp	RT	0.0155234
GRMZM2G079759	Chromosome 10: 75714024bp	Chromosome 10: 76838990bp	Chromosome 10: 76058116bp	Chromosome 10: 77197534bp	RT	7.24122e-10
GRMZM2G079759	Chromosome 10: 76121745bp	Chromosome 10: 77234334bp	Chromosome 10: 76058116bp	Chromosome 10: 77197534bp	RT	7.24122e-10
GRMZM2G079759	Chromosome 10: 76435444bp	Chromosome 10: 77659158bp	Chromosome 10: 76435444bp	Chromosome 10: 77659158bp	RT	3.37713e-24
GRMZM2G079782	Chromosome 5: 215524446bp	Chromosome 5: 223867622bp	Chromosome 5: 215524446bp	Chromosome 5: 223867622bp	RT	3.79459e-10
GRMZM2G079817	Chromosome 4: 140712873bp	Chromosome 4: 145814194bp	Chromosome 4: 140712873bp	Chromosome 4: 145814194bp	RT	5.80512e-10
GRMZM2G079850	Chromosome 1: 263065465bp	Chromosome 1: 269700336bp	Chromosome 1: 263065465bp	Chromosome 1: 269700336bp	RT	8.83313e-09
GRMZM2G079888	Chromosome 2: 237070052bp	Chromosome 2: 241873555bp	Chromosome 2: 237072878bp	Chromosome 2: 241870729bp	RT	3.41668e-11
GRMZM2G079915	Chromosome 1: 263127619bp	Chromosome 1: 269720766bp	Chromosome 1: 263127619bp	Chromosome 1: 269720766bp	RT	2.18928e-22
GRMZM2G079957	Chromosome 1: 170564765bp	Chromosome 1: 174596474bp	Chromosome 1: 170867681bp	Chromosome 1: 174892885bp	RT	0.184264
GRMZM2G083091	Chromosome 1: 245039686bp	Chromosome 1: 250775106bp	Chromosome 1: 245039686bp	Chromosome 1: 250775106bp	RT	1.92653e-10
GRMZM2G083111	Chromosome 3: 32088882bp	Chromosome 3: 32185094bp	Chromosome 3: 32111523bp	Chromosome 3: 32208416bp	RT	9.05547e-07
GRMZM2G083292	Chromosome 8: 128874452bp	Chromosome 8: 132934509bp	Chromosome 8: 128874452bp	Chromosome 8: 132934509bp	RT	1.33829e-10
GRMZM2G083374	Chromosome 3: 9618701bp	Chromosome 3: 9581273bp	Chromosome 3: 9618701bp	Chromosome 3: 9581273bp	RT	1.42496e-12
GRMZM2G083402	Chromosome 9: 141149235bp	Chromosome 9: 147027037bp	Chromosome 9: 141149235bp	Chromosome 9: 147027037bp	RT	3.62023e-09
GRMZM2G083408	Chromosome 6: 128317703bp	Chromosome 6: 138955189bp	Chromosome 6: 128317703bp	Chromosome 6: 138955189bp	RT	3.57757e-17
GRMZM2G083437	Chromosome 1: 248798699bp	Chromosome 1: 254732085bp	Chromosome 1: 248798699bp	Chromosome 1: 254732085bp	RT	6.72075e-17
GRMZM2G083497	Chromosome 3: 1972968bp	Chromosome 3: 2102709bp	Chromosome 3: 1973443bp	Chromosome 3: 2103184bp	RT	8.21275e-09
GRMZM2G083551	Chromosome 1: 194696468bp	Chromosome 1: 199019573bp	Chromosome 1: 194696468bp	Chromosome 1: 199019573bp	RT	1.04604e-17
GRMZM2G083620	Chromosome 5: 931728bp	Chromosome 5: 1240075bp	Chromosome 5: 931728bp	Chromosome 5: 1240075bp	RT	3.86594e-12
GRMZM2G083711	Chromosome 9: 25404624bp	Chromosome 9: 27385620bp	Chromosome 9: 25404624bp	Chromosome 9: 27385620bp	RT	3.19317e-12
GRMZM2G083716	Chromosome 9: 25949663bp	Chromosome 9: 27952592bp	Chromosome 9: 26196907bp	Chromosome 9: 28186902bp	RT	1.32993e-10
GRMZM2G083716	Chromosome 9: 26196907bp	Chromosome 9: 28186902bp	Chromosome 9: 26196907bp	Chromosome 9: 28186902bp	RT	1.32993e-10
GRMZM2G083738	Chromosome 8: 67010103bp	Chromosome 8: 68746371bp	Chromosome 8: 66766250bp	Chromosome 8: 68501061bp	RT	0.0042836
GRMZM2G083745	Chromosome 5: 214219335bp	Chromosome 5: 222577946bp	Chromosome 5: 214549721bp	Chromosome 5: 222908870bp	RT	0.240811
GRMZM2G083812	Chromosome 5: 214219335bp	Chromosome 5: 222577946bp	Chromosome 5: 214549721bp	Chromosome 5: 222908870bp	RT	0.807288
GRMZM2G083886	Chromosome 5: 210801028bp	Chromosome 5: 219146537bp	Chromosome 5: 210803360bp	Chromosome 5: 219148869bp	RT	0.100603
GRMZM2G084021	Chromosome 5: 35018479bp	Chromosome 5: 36453080bp	Chromosome 5: 35018476bp	Chromosome 5: 36453077bp	RT	0.00492699
GRMZM2G084063	Chromosome 1: 76848382bp	Chromosome 1: 77561808bp	Chromosome 1: 76848382bp	Chromosome 1: 77561808bp	RT	2.45014e-13
GRMZM2G084086	Chromosome 5: 210803360bp	Chromosome 5: 219148869bp	Chromosome 5: 210803360bp	Chromosome 5: 219148869bp	RT	2.04726e-12
GRMZM2G084134	Chromosome 3: 161402951bp	Chromosome 3: 163547439bp	Chromosome 3: 161252896bp	Chromosome 3: 163383394bp	RT	0.000306281
GRMZM2G084389	Chromosome 1: 48775829bp	Chromosome 1: 48628259bp	Chromosome 1: 48775829bp	Chromosome 1: 48628259bp	RT	1.29701e-09
GRMZM2G084397	Chromosome 9: 129802381bp	Chromosome 9: 135345027bp	Chromosome 9: 129829479bp	Chromosome 9: 135369926bp	RT	9.83923e-13
GRMZM2G084719	Chromosome 6: 141478450bp	Chromosome 6: 152451213bp	Chromosome 6: 141495727bp	Chromosome 6: 152468484bp	RT	1.34528e-14
GRMZM2G084727	Chromosome 8: 61225206bp	Chromosome 8: 62780198bp	Chromosome 8: 61612829bp	Chromosome 8: 63194539bp	RT	8.87973e-11
GRMZM2G084727	Chromosome 8: 61612829bp	Chromosome 8: 63194539bp	Chromosome 8: 61612829bp	Chromosome 8: 63194539bp	RT	8.87973e-11
GRMZM2G084727	Chromosome 8: 61982261bp	Chromosome 8: 63531910bp	Chromosome 8: 61612829bp	Chromosome 8: 63194539bp	RT	8.87973e-11
GRMZM2G084762	Chromosome 3: 135470248bp	Chromosome 3: 137070220bp	Chromosome 3: 135576903bp	Chromosome 3: 137177404bp	RT	2.73103e-16
GRMZM2G084762	Chromosome 3: 135727816bp	Chromosome 3: 137310820bp	Chromosome 3: 135576903bp	Chromosome 3: 137177404bp	RT	2.73103e-16
GRMZM2G084783	Chromosome 1: 51021930bp	Chromosome 1: 50931232bp	Chromosome 1: 51282409bp	Chromosome 1: 51178659bp	RT	3.15137e-16
GRMZM2G084783	Chromosome 1: 51282409bp	Chromosome 1: 51178659bp	Chromosome 1: 51282409bp	Chromosome 1: 51178659bp	RT	3.15137e-16
GRMZM2G084821	Chromosome 1: 51291433bp	Chromosome 1: 51187690bp	Chromosome 1: 51282409bp	Chromosome 1: 51178659bp	RT	0.00130968
GRMZM2G084863	Chromosome 2: 84062832bp	Chromosome 2: 85938997bp	Chromosome 2: 83953157bp	Chromosome 2: 85845410bp	RT	4.06813e-16
GRMZM2G084928	Chromosome 2: 1821630bp	Chromosome 2: 2088205bp	Chromosome 2: 1821630bp	Chromosome 2: 2088205bp	RT	6.16049e-14
GRMZM2G084984	Chromosome 4: 171695618bp	Chromosome 4: 176820994bp	Chromosome 4: 171695618bp	Chromosome 4: 176820994bp	RT	6.91152e-09
GRMZM2G085019	Chromosome 3: 163054032bp	Chromosome 3: 165214289bp	Chromosome 3: 162861547bp	Chromosome 3: 165011847bp	RT	4.18509e-06
GRMZM2G085049	Chromosome 5: 203674086bp	Chromosome 5: 211663914bp	Chromosome 5: 203674086bp	Chromosome 5: 211663914bp	RT	2.65374e-19
GRMZM2G085054	Chromosome 4: 3121205bp	NA	Chromosome 4: 3121205bp	NA	RT	2.2273e-09
GRMZM2G085078	Chromosome 3: 208144862bp	Chromosome 3: 213641021bp	Chromosome 3: 208144862bp	Chromosome 3: 213641021bp	RT	2.94397e-13
GRMZM2G085078	Chromosome 3: 208351345bp	Chromosome 3: 213845487bp	Chromosome 3: 208144862bp	Chromosome 3: 213641021bp	RT	2.94397e-13
GRMZM2G085078	Chromosome 3: 208353470bp	Chromosome 3: 213847612bp	Chromosome 3: 208402120bp	Chromosome 3: 213895868bp	RT	0.893579
GRMZM2G085086	Chromosome 2: 83953157bp	Chromosome 2: 85845410bp	Chromosome 2: 83953157bp	Chromosome 2: 85845410bp	RT	5.0828e-12
GRMZM2G085199	Chromosome 2: 199554081bp	Chromosome 2: 205527560bp	Chromosome 2: 199554081bp	Chromosome 2: 205527560bp	RT	6.03625e-10
GRMZM2G085301	Chromosome 5: 2180449bp	Chromosome 5: 2481072bp	Chromosome 5: 2178386bp	Chromosome 5: 2483108bp	RT	1.26511e-12
GRMZM2G085378	Chromosome 6: 115760955bp	Chromosome 6: 126433139bp	Chromosome 6: 115760955bp	Chromosome 6: 126433139bp	RT	9.82293e-09
GRMZM2G085438	Chromosome 8: 151141737bp	Chromosome 8: 155542283bp	Chromosome 8: 151133052bp	Chromosome 8: 155533600bp	RT	9.20366e-11
GRMZM2G085460	Chromosome 5: 2146024bp	Chromosome 5: 2450073bp	Chromosome 5: 2146024bp	Chromosome 5: 2450073bp	RT	1.99438e-12
GRMZM2G085483	Chromosome 6: 164091435bp	Chromosome 6: 175377898bp	Chromosome 6: 164091435bp	Chromosome 6: 175377898bp	RT	6.03037e-11
GRMZM2G085530	Chromosome 6: 107646663bp	Chromosome 6: 119075163bp	Chromosome 6: 107646663bp	Chromosome 6: 119075163bp	RT	1.62691e-17
GRMZM2G085577	Chromosome 3: 178930859bp	Chromosome 3: 183916010bp	Chromosome 3: 179032220bp	Chromosome 3: 184016322bp	RT	5.28881e-10
GRMZM2G085600	Chromosome 8: 168562351bp	Chromosome 8: 175487719bp	Chromosome 8: 168564740bp	Chromosome 8: 175490108bp	RT	6.66837e-10
GRMZM2G085613	Chromosome 5: 5291043bp	Chromosome 5: 5599225bp	Chromosome 5: 5291043bp	Chromosome 5: 5599225bp	RT	2.61125e-09
GRMZM2G085670	Chromosome 7: 149898489bp	Chromosome 7: 156322247bp	Chromosome 7: 149989619bp	Chromosome 7: 156415109bp	RT	6.79327e-14
GRMZM2G085713	Chromosome 3: 18038343bp	Chromosome 3: 18046889bp	Chromosome 3: 18038343bp	Chromosome 3: 18046889bp	RT	3.77631e-20
GRMZM2G085827	Chromosome 1: 2800925bp	Chromosome 1: 2819962bp	Chromosome 1: 2800636bp	Chromosome 1: 2819673bp	RT	5.3503e-07
GRMZM2G085872	Chromosome 1: 2798642bp	Chromosome 1: 2817679bp	Chromosome 1: 2798816bp	Chromosome 1: 2817853bp	RT	0.243385
GRMZM2G085885	Chromosome 1: 2738462bp	Chromosome 1: 2873605bp	Chromosome 1: 2738462bp	Chromosome 1: 2873605bp	RT	2.95429e-13
GRMZM2G086052	Chromosome 8: 139721384bp	Chromosome 8: 143933455bp	Chromosome 8: 139714815bp	Chromosome 8: 143926886bp	RT	5.69037e-06
GRMZM2G086088	Chromosome 8: 147746261bp	Chromosome 8: 152063174bp	Chromosome 8: 147746261bp	Chromosome 8: 152063174bp	RT	8.90631e-16
GRMZM2G086132	Chromosome 6: 164027533bp	Chromosome 6: 175313930bp	Chromosome 6: 164027533bp	Chromosome 6: 175313930bp	RT	2.31837e-09
GRMZM2G086202	Chromosome 5: 37505506bp	Chromosome 5: 38917184bp	Chromosome 5: 37731988bp	Chromosome 5: 39127430bp	RT	2.7925e-18
GRMZM2G086202	Chromosome 5: 37731988bp	Chromosome 5: 39127430bp	Chromosome 5: 37731988bp	Chromosome 5: 39127430bp	RT	2.7925e-18
GRMZM2G086202	Chromosome 5: 37979768bp	Chromosome 5: 39373476bp	Chromosome 5: 37731988bp	Chromosome 5: 39127430bp	RT	2.7925e-18
GRMZM2G086202	Chromosome 5: 38180498bp	Chromosome 5: 39588122bp	Chromosome 5: 37731988bp	Chromosome 5: 39127430bp	RT	2.7925e-18
GRMZM2G086236	Chromosome 8: 139714815bp	Chromosome 8: 143926886bp	Chromosome 8: 139714815bp	Chromosome 8: 143926886bp	RT	1.50158e-15
GRMZM2G086237	Chromosome 5: 23897793bp	Chromosome 5: 24821727bp	Chromosome 5: 24079981bp	Chromosome 5: 25124551bp	RT	0.4626
GRMZM2G086541	Chromosome 10: 135634371bp	Chromosome 10: 138245483bp	Chromosome 10: 135634371bp	Chromosome 10: 138245483bp	RT	2.74609e-15
GRMZM2G086577	Chromosome 2: 4702082bp	Chromosome 2: 4928172bp	Chromosome 2: 4702082bp	Chromosome 2: 4928172bp	RT	5.41683e-09
GRMZM2G086614	Chromosome 9: 132166271bp	Chromosome 9: 137903509bp	Chromosome 9: 132166271bp	Chromosome 9: 137903509bp	RT	1.39116e-09
GRMZM2G086750	Chromosome 1: 96692850bp	Chromosome 1: 98083252bp	Chromosome 1: 96898168bp	Chromosome 1: 98280790bp	RT	1.10633e-18
GRMZM2G086750	Chromosome 1: 96898168bp	Chromosome 1: 98280790bp	Chromosome 1: 96898168bp	Chromosome 1: 98280790bp	RT	1.10633e-18
GRMZM2G086766	Chromosome 8: 130800558bp	Chromosome 8: 134863210bp	Chromosome 8: 131018054bp	Chromosome 8: 135087408bp	RT	6.01765e-10
GRMZM2G086766	Chromosome 8: 131018054bp	Chromosome 8: 135087408bp	Chromosome 8: 131018054bp	Chromosome 8: 135087408bp	RT	6.01765e-10
GRMZM2G086766	Chromosome 8: 131514668bp	Chromosome 8: 135588010bp	Chromosome 8: 131018054bp	Chromosome 8: 135087408bp	RT	6.01765e-10
GRMZM2G086788	Chromosome 1: 61293696bp	Chromosome 1: 61425911bp	Chromosome 1: 61293696bp	Chromosome 1: 61425911bp	RT	2.38829e-12
GRMZM2G086805	Chromosome 2: 213040816bp	Chromosome 2: 219174752bp	Chromosome 2: 213040816bp	Chromosome 2: 219174752bp	RT	1.08954e-36
GRMZM2G086845	Chromosome 3: 168567908bp	Chromosome 3: 173099383bp	Chromosome 3: 168569589bp	Chromosome 3: 173101064bp	RT	5.78375e-07
GRMZM2G086887	Chromosome 1: 157195850bp	Chromosome 1: 160821467bp	Chromosome 1: 157195850bp	Chromosome 1: 160821467bp	RT	1.20336e-10
GRMZM2G086897	Chromosome 8: 34490868bp	Chromosome 8: 35419522bp	Chromosome 8: 34583471bp	Chromosome 8: 35510095bp	RT	3.4974e-06
GRMZM2G086934	Chromosome 9: 147129231bp	Chromosome 9: 153221766bp	Chromosome 9: 147129231bp	Chromosome 9: 153221766bp	RT	5.74668e-16
GRMZM2G086937	Chromosome 7: 174832697bp	Chromosome 7: 183786977bp	Chromosome 7: 174848306bp	Chromosome 7: 183802586bp	RT	5.7116e-09
GRMZM2G086992	Chromosome 1: 74596281bp	Chromosome 1: 75247688bp	Chromosome 1: 74496802bp	Chromosome 1: 75128440bp	RT	0.0110479
GRMZM2G086994	Chromosome 3: 36950043bp	Chromosome 3: 37149571bp	Chromosome 3: 36950043bp	Chromosome 3: 37149571bp	RT	1.15099e-10
GRMZM2G087030	Chromosome 6: 165098324bp	Chromosome 6: 176345453bp	Chromosome 6: 165098324bp	Chromosome 6: 176345453bp	RT	1.2027e-09
GRMZM2G087059	Chromosome 2: 64004435bp	Chromosome 2: 65502610bp	Chromosome 2: 64074035bp	Chromosome 2: 65515957bp	RT	0.000661112
GRMZM2G087063	Chromosome 1: 80634937bp	Chromosome 1: 81428620bp	Chromosome 1: 80560970bp	Chromosome 1: 81341032bp	RT	2.31427e-08
GRMZM2G087094	Chromosome 4: 196423546bp	Chromosome 4: 202388556bp	Chromosome 4: 196541322bp	Chromosome 4: 202477279bp	RT	0.000191922
GRMZM2G087150	Chromosome 3: 214083682bp	Chromosome 3: 219591033bp	Chromosome 3: 214100987bp	Chromosome 3: 219608338bp	RT	1.97432e-06
GRMZM2G087169	Chromosome 5: 174184422bp	Chromosome 5: 177540459bp	Chromosome 5: 174194523bp	Chromosome 5: 177550560bp	RT	8.45018e-10
GRMZM2G087172	Chromosome 4: 196591784bp	Chromosome 4: 202526669bp	Chromosome 4: 196417229bp	Chromosome 4: 202382239bp	RT	0.055006
GRMZM2G087186	Chromosome 1: 45518258bp	Chromosome 1: 45312687bp	Chromosome 1: 45518258bp	Chromosome 1: 45312687bp	RT	7.12109e-14
GRMZM2G087233	Chromosome 5: 19460829bp	Chromosome 5: 20385732bp	Chromosome 5: 19460829bp	Chromosome 5: 20385732bp	RT	3.32848e-11
GRMZM2G087323	Chromosome 4: 133205786bp	Chromosome 4: 138183692bp	Chromosome 4: 132791088bp	Chromosome 4: 137757316bp	RT	1.48899e-05
GRMZM2G087459	Chromosome 1: 40233580bp	Chromosome 1: 40179171bp	Chromosome 1: 40233580bp	Chromosome 1: 40179171bp	RT	2.45219e-11
GRMZM2G087459	Chromosome 1: 40440371bp	Chromosome 1: 40379242bp	Chromosome 1: 40430179bp	Chromosome 1: 40369050bp	RT	2.23661e-06
GRMZM2G087479	Chromosome 2: 206885513bp	Chromosome 2: 213064935bp	Chromosome 2: 206885513bp	Chromosome 2: 213064935bp	RT	3.79948e-20
GRMZM2G087635	Chromosome 9: 95023549bp	Chromosome 9: 99348519bp	Chromosome 9: 95092470bp	Chromosome 9: 99416720bp	RT	4.1205e-06
GRMZM2G087651	Chromosome 1: 227882133bp	Chromosome 1: 233329772bp	Chromosome 1: 227954467bp	Chromosome 1: 233409648bp	RT	0.000233208
GRMZM2G087671	Chromosome 6: 135979508bp	Chromosome 6: 146764499bp	Chromosome 6: 136444253bp	Chromosome 6: 147211294bp	RT	7.53575e-10
GRMZM2G087671	Chromosome 6: 136444253bp	Chromosome 6: 147211294bp	Chromosome 6: 136444253bp	Chromosome 6: 147211294bp	RT	7.53575e-10
GRMZM2G087692	Chromosome 10: 30445562bp	Chromosome 10: 30828936bp	Chromosome 10: 30208153bp	Chromosome 10: 30657773bp	RT	3.90653e-09
GRMZM2G087712	Chromosome 9: 94447922bp	Chromosome 9: 98775283bp	Chromosome 9: 95092470bp	Chromosome 9: 99416720bp	RT	4.27162e-12
GRMZM2G087712	Chromosome 9: 95092470bp	Chromosome 9: 99416720bp	Chromosome 9: 95092470bp	Chromosome 9: 99416720bp	RT	4.27162e-12
GRMZM2G087728	Chromosome 2: 167955396bp	Chromosome 2: 171852326bp	Chromosome 2: 167955396bp	Chromosome 2: 171852326bp	RT	8.40346e-12
GRMZM2G091921	Chromosome 1: 14548319bp	Chromosome 1: 14649756bp	Chromosome 1: 14548319bp	Chromosome 1: 14649756bp	RT	1.4891e-14
GRMZM2G091980	Chromosome 8: 114821452bp	Chromosome 8: 117865605bp	Chromosome 8: 114825817bp	Chromosome 8: 117869970bp	RT	0.000511101
GRMZM2G092000	Chromosome 8: 114859486bp	Chromosome 8: 117903320bp	Chromosome 8: 114825817bp	Chromosome 8: 117869970bp	RT	0.170043
GRMZM2G092018	Chromosome 8: 151668873bp	Chromosome 8: 156078980bp	Chromosome 8: 151667951bp	Chromosome 8: 156078059bp	RT	4.06138e-08
GRMZM2G092021	Chromosome 3: 231852436bp	Chromosome 3: 237924091bp	Chromosome 3: 231852436bp	Chromosome 3: 237924091bp	RT	4.60746e-09
GRMZM2G092131	Chromosome 9: 117176374bp	Chromosome 9: 122328832bp	Chromosome 9: 117176374bp	Chromosome 9: 122328832bp	RT	9.93874e-09
GRMZM2G092160	Chromosome 2: 115596202bp	Chromosome 2: 118286740bp	Chromosome 2: 115812234bp	Chromosome 2: 118507364bp	RT	2.778e-10
GRMZM2G092160	Chromosome 2: 115812234bp	Chromosome 2: 118507364bp	Chromosome 2: 115812234bp	Chromosome 2: 118507364bp	RT	2.778e-10
GRMZM2G092160	Chromosome 2: 116100165bp	Chromosome 2: 118766774bp	Chromosome 2: 115812234bp	Chromosome 2: 118507364bp	RT	2.778e-10
GRMZM2G092165	Chromosome 1: 3130640bp	Chromosome 1: 3222859bp	Chromosome 1: 3131425bp	Chromosome 1: 3223644bp	RT	2.74531e-19
GRMZM2G092256	Chromosome 9: 84364017bp	Chromosome 9: 88672565bp	Chromosome 9: 84364017bp	Chromosome 9: 88672565bp	RT	1.34234e-09
GRMZM2G092284	Chromosome 2: 232662276bp	Chromosome 2: 238227693bp	Chromosome 2: 232662276bp	Chromosome 2: 238227693bp	RT	1.33447e-11
GRMZM2G092286	Chromosome 6: 16155444bp	Chromosome 6: 28076102bp	Chromosome 6: 16153414bp	Chromosome 6: 28078132bp	RT	9.44954e-14
GRMZM2G092286	Chromosome 6: 20804888bp	Chromosome 6: 28363496bp	Chromosome 6: 21098570bp	Chromosome 6: 28693951bp	RT	2.31595e-12
GRMZM2G092286	Chromosome 6: 21098570bp	Chromosome 6: 28693951bp	Chromosome 6: 21098570bp	Chromosome 6: 28693951bp	RT	2.31595e-12
GRMZM2G092296	Chromosome 9: 22668761bp	Chromosome 9: 24537621bp	Chromosome 9: 22668761bp	Chromosome 9: 24537621bp	RT	3.89206e-14
GRMZM2G092325	Chromosome 10: 119856277bp	Chromosome 10: 122451538bp	Chromosome 10: 120135748bp	Chromosome 10: 122730120bp	RT	0.639841
GRMZM2G092429	Chromosome 10: 119784961bp	Chromosome 10: 122377156bp	Chromosome 10: 120135748bp	Chromosome 10: 122730120bp	RT	0.0648483
GRMZM2G092433	Chromosome 1: 259538916bp	Chromosome 1: 266030829bp	Chromosome 1: 259538916bp	Chromosome 1: 266030829bp	RT	6.11673e-12
GRMZM2G092497	Chromosome 9: 154731874bp	Chromosome 9: 160858434bp	Chromosome 9: 154731874bp	Chromosome 9: 160858434bp	RT	3.96707e-09
GRMZM2G092586	Chromosome 9: 100854360bp	Chromosome 9: 105144432bp	Chromosome 9: 100854360bp	Chromosome 9: 105144432bp	RT	6.46316e-09
GRMZM2G092588	Chromosome 5: 170116648bp	Chromosome 5: 173412527bp	Chromosome 5: 170397586bp	Chromosome 5: 173696274bp	RT	0.0152351
GRMZM2G092590	Chromosome 1: 93980300bp	Chromosome 1: 95286155bp	Chromosome 1: 93980300bp	Chromosome 1: 95286155bp	RT	3.27577e-26
GRMZM2G092632	Chromosome 5: 214442274bp	Chromosome 5: 222801421bp	Chromosome 5: 214442274bp	Chromosome 5: 222801421bp	RT	1.47188e-10
GRMZM2G092652	Chromosome 1: 154522744bp	Chromosome 1: 158206881bp	Chromosome 1: 154522744bp	Chromosome 1: 158206881bp	RT	4.98039e-16
GRMZM2G092661	Chromosome 3: 53484474bp	Chromosome 3: 53996771bp	Chromosome 3: 53484474bp	Chromosome 3: 53996771bp	RT	5.39755e-19
GRMZM2G092661	Chromosome 3: 54018770bp	Chromosome 3: 54495077bp	Chromosome 3: 54118582bp	Chromosome 3: 54601409bp	RT	7.86546e-11
GRMZM2G092669	Chromosome 7: 159902734bp	Chromosome 7: 168919084bp	Chromosome 7: 159902734bp	Chromosome 7: 168919084bp	RT	9.66393e-09
GRMZM2G092741	Chromosome 9: 154684971bp	Chromosome 9: 160811532bp	Chromosome 9: 154684971bp	Chromosome 9: 160811532bp	RT	1.79274e-11
GRMZM2G092743	Chromosome 5: 179976688bp	Chromosome 5: 183589819bp	Chromosome 5: 179655974bp	Chromosome 5: 183162855bp	RT	0.0099709
GRMZM2G092747	Chromosome 10: 120028953bp	Chromosome 10: 122623332bp	Chromosome 10: 120028953bp	Chromosome 10: 122623332bp	RT	2.00205e-09
GRMZM2G092877	Chromosome 2: 214140223bp	Chromosome 2: 220311731bp	Chromosome 2: 214140223bp	Chromosome 2: 220311731bp	RT	6.21556e-27
GRMZM2G092925	Chromosome 1: 198924617bp	Chromosome 1: 203250221bp	Chromosome 1: 198924617bp	Chromosome 1: 203250221bp	RT	1.78466e-10
GRMZM2G092975	Chromosome 9: 95810441bp	Chromosome 9: 100109177bp	Chromosome 9: 95092470bp	Chromosome 9: 99416720bp	RT	0.0858784
GRMZM2G092975	Chromosome 9: 96047563bp	Chromosome 9: 100329208bp	Chromosome 9: 95092470bp	Chromosome 9: 99416720bp	RT	0.0858784
GRMZM2G092975	Chromosome 9: 96368148bp	Chromosome 9: 100656740bp	Chromosome 9: 95092470bp	Chromosome 9: 99416720bp	RT	0.0858784
GRMZM2G093157	Chromosome 9: 145625364bp	Chromosome 9: 151584321bp	Chromosome 9: 145625364bp	Chromosome 9: 151584321bp	RT	2.18891e-16
GRMZM2G093186	Chromosome 8: 90342747bp	Chromosome 8: 92664488bp	Chromosome 8: 88590090bp	Chromosome 8: 90883063bp	RT	0.0890395
GRMZM2G093270	Chromosome 9: 112347517bp	Chromosome 9: 117514577bp	Chromosome 9: 112347517bp	Chromosome 9: 117514577bp	RT	8.93244e-09
GRMZM2G093325	Chromosome 6: 140898583bp	Chromosome 6: 151851517bp	Chromosome 6: 140898583bp	Chromosome 6: 151851517bp	RT	4.62006e-19
GRMZM2G093399	Chromosome 1: 298655bp	Chromosome 1: 294501bp	Chromosome 1: 631317bp	Chromosome 1: 666332bp	RT	3.43077e-13
GRMZM2G093399	Chromosome 1: 631317bp	Chromosome 1: 666332bp	Chromosome 1: 631317bp	Chromosome 1: 666332bp	RT	3.43077e-13
GRMZM2G093399	Chromosome 1: 876188bp	Chromosome 1: 899319bp	Chromosome 1: 631317bp	Chromosome 1: 666332bp	RT	3.43077e-13
GRMZM2G093503	Chromosome 6: 162088707bp	Chromosome 6: 173399316bp	Chromosome 6: 162088707bp	Chromosome 6: 173399316bp	RT	1.32415e-12
GRMZM2G093557	Chromosome 2: 37234177bp	Chromosome 2: 38116526bp	Chromosome 2: 37234177bp	Chromosome 2: 38116526bp	RT	1.11984e-13
GRMZM2G093623	Chromosome 10: 148043325bp	Chromosome 10: 150812954bp	Chromosome 10: 148043325bp	Chromosome 10: 150812954bp	RT	1.93923e-12
GRMZM2G093716	Chromosome 5: 172969840bp	Chromosome 5: 176351741bp	Chromosome 5: 172964643bp	Chromosome 5: 176346544bp	RT	2.7103e-09
GRMZM2G093720	Chromosome 2: 37210362bp	Chromosome 2: 38092294bp	Chromosome 2: 37211539bp	Chromosome 2: 38093471bp	RT	5.60692e-09
GRMZM2G093731	Chromosome 7: 117020898bp	Chromosome 7: 121719440bp	Chromosome 7: 116626551bp	Chromosome 7: 121322187bp	RT	1.90231e-06
GRMZM2G093744	Chromosome 10: 83605198bp	Chromosome 10: 85244706bp	Chromosome 10: 83605198bp	Chromosome 10: 85244706bp	RT	6.93161e-26
GRMZM2G093744	Chromosome 10: 84016985bp	Chromosome 10: 85663906bp	Chromosome 10: 84016985bp	Chromosome 10: 85663906bp	RT	4.88073e-09
GRMZM2G093766	Chromosome 7: 5080746bp	Chromosome 7: 5245545bp	Chromosome 7: 5081162bp	Chromosome 7: 5245961bp	RT	1.33989e-07
GRMZM2G093789	Chromosome 6: 89300633bp	Chromosome 6: 98848306bp	Chromosome 6: 89300633bp	Chromosome 6: 98848306bp	RT	3.40083e-08
GRMZM2G093815	Chromosome 7: 11558267bp	Chromosome 7: 11700515bp	Chromosome 7: 11558267bp	Chromosome 7: 11700515bp	RT	1.21507e-10
GRMZM2G093828	Chromosome 1: 179993038bp	Chromosome 1: 184053886bp	Chromosome 1: 179993038bp	Chromosome 1: 184053886bp	RT	5.39068e-10
GRMZM2G093855	Chromosome 1: 260004027bp	Chromosome 1: 266491782bp	Chromosome 1: 259900255bp	Chromosome 1: 266385119bp	RT	5.2072e-26
GRMZM2G093902	Chromosome 7: 165045269bp	Chromosome 7: 174126842bp	Chromosome 7: 165034149bp	Chromosome 7: 174115723bp	RT	8.82007e-06
GRMZM2G093950	Chromosome 10: 10291232bp	Chromosome 10: 10141004bp	Chromosome 10: 10291232bp	Chromosome 10: 10141004bp	RT	8.01816e-08
GRMZM2G094050	Chromosome 8: 10123135bp	Chromosome 8: 10546431bp	Chromosome 8: 10123135bp	Chromosome 8: 10546431bp	RT	2.15916e-10
GRMZM2G094051	Chromosome 10: 140781480bp	Chromosome 10: 143595662bp	Chromosome 10: 140781480bp	Chromosome 10: 143595662bp	RT	1.46732e-19
GRMZM2G094067	Chromosome 5: 172964643bp	Chromosome 5: 176346544bp	Chromosome 5: 172964643bp	Chromosome 5: 176346544bp	RT	1.02838e-08
GRMZM2G094072	Chromosome 10: 123633861bp	Chromosome 10: 126199027bp	Chromosome 10: 123551281bp	Chromosome 10: 126086273bp	RT	2.54998e-06
GRMZM2G094241	Chromosome 8: 130221372bp	Chromosome 8: 134261406bp	Chromosome 8: 130423450bp	Chromosome 8: 134488794bp	RT	2.24369e-17
GRMZM2G094241	Chromosome 8: 130423450bp	Chromosome 8: 134488794bp	Chromosome 8: 130423450bp	Chromosome 8: 134488794bp	RT	2.24369e-17
GRMZM2G094273	Chromosome 8: 13335379bp	Chromosome 8: 13732236bp	Chromosome 8: 13335379bp	Chromosome 8: 13732236bp	RT	8.28884e-10
GRMZM2G094356	Chromosome 8: 146089973bp	Chromosome 8: 150384303bp	Chromosome 8: 146088617bp	Chromosome 8: 150382889bp	RT	1.69348e-08
GRMZM2G094390	Chromosome 1: 98502204bp	Chromosome 1: 99900588bp	Chromosome 1: 98502204bp	Chromosome 1: 99900588bp	RT	4.50788e-10
GRMZM2G094428	Chromosome 3: 225426299bp	Chromosome 3: 230993573bp	Chromosome 3: 225426299bp	Chromosome 3: 230993573bp	RT	3.82157e-17
GRMZM2G094541	Chromosome 4: 209636157bp	Chromosome 4: 215836978bp	Chromosome 4: 209636157bp	Chromosome 4: 215836978bp	RT	4.54632e-13
GRMZM2G094541	Chromosome 4: 210040908bp	Chromosome 4: 216260510bp	Chromosome 4: 209988269bp	Chromosome 4: 216210925bp	RT	5.54939e-08
GRMZM2G094602	Chromosome 5: 185620180bp	Chromosome 5: 189265279bp	Chromosome 5: 185620180bp	Chromosome 5: 189265279bp	RT	9.86036e-12
GRMZM2G094655	Chromosome 5: 191165584bp	Chromosome 5: 195451254bp	Chromosome 5: 191172603bp	Chromosome 5: 195458273bp	RT	9.72303e-11
GRMZM2G094698	Chromosome 1: 262726020bp	Chromosome 1: 269321085bp	Chromosome 1: 262696824bp	Chromosome 1: 269291891bp	RT	3.27384e-11
GRMZM2G094705	Chromosome 5: 191172603bp	Chromosome 5: 195458273bp	Chromosome 5: 191172603bp	Chromosome 5: 195458273bp	RT	6.23391e-23
GRMZM2G094742	Chromosome 1: 176449645bp	Chromosome 1: 180491427bp	Chromosome 1: 176449645bp	Chromosome 1: 180491427bp	RT	1.20222e-08
GRMZM2G094742	Chromosome 1: 177073291bp	Chromosome 1: 181102319bp	Chromosome 1: 177073291bp	Chromosome 1: 181102319bp	RT	1.06011e-23
GRMZM2G094867	Chromosome 7: 18237333bp	Chromosome 7: 18734548bp	Chromosome 7: 18235357bp	Chromosome 7: 18732572bp	RT	7.96345e-10
GRMZM2G094879	Chromosome 8: 152306682bp	Chromosome 8: 156717815bp	Chromosome 8: 152306682bp	Chromosome 8: 156717815bp	RT	3.37361e-08
GRMZM2G094935	Chromosome 6: 161098338bp	Chromosome 6: 172366383bp	Chromosome 6: 161205544bp	Chromosome 6: 172484268bp	RT	6.47559e-08
GRMZM2G094978	Chromosome 2: 223390749bp	Chromosome 2: 229254563bp	Chromosome 2: 223390749bp	Chromosome 2: 229254563bp	RT	8.48636e-09
GRMZM2G094988	Chromosome 1: 236484457bp	Chromosome 1: 241992822bp	Chromosome 1: 236484457bp	Chromosome 1: 241992822bp	RT	1.96995e-08
GRMZM2G095039	Chromosome 3: 66740569bp	Chromosome 3: 67416952bp	Chromosome 3: 66740569bp	Chromosome 3: 67416952bp	RT	3.94387e-11
GRMZM2G095082	Chromosome 5: 140741289bp	NA	Chromosome 5: 141170057bp	Chromosome 5: 143903173bp	RT	1.56637e-16
GRMZM2G095082	Chromosome 5: 141170057bp	Chromosome 5: 143903173bp	Chromosome 5: 141170057bp	Chromosome 5: 143903173bp	RT	1.56637e-16
GRMZM2G095104	Chromosome 9: 128996190bp	Chromosome 9: 134555306bp	Chromosome 9: 128996190bp	Chromosome 9: 134555306bp	RT	7.78777e-11
GRMZM2G095114	Chromosome 8: 5039124bp	NA	Chromosome 8: 5039124bp	NA	RT	4.11788e-26
GRMZM2G095126	Chromosome 1: 228385188bp	Chromosome 1: 233830308bp	Chromosome 1: 228385188bp	Chromosome 1: 233830308bp	RT	1.12669e-10
GRMZM2G095147	Chromosome 5: 182564644bp	Chromosome 5: 186233736bp	Chromosome 5: 182489823bp	Chromosome 5: 186161555bp	RT	1.02586e-15
GRMZM2G095164	Chromosome 8: 4973620bp	Chromosome 8: 5319918bp	Chromosome 8: 4973620bp	Chromosome 8: 5319918bp	RT	3.28765e-13
GRMZM2G095185	Chromosome 5: 6529560bp	NA	Chromosome 5: 6529560bp	NA	RT	3.32305e-10
GRMZM2G095510	Chromosome 8: 159336793bp	Chromosome 8: 166035060bp	Chromosome 8: 159336793bp	Chromosome 8: 166035060bp	RT	7.12286e-13
GRMZM2G095511	Chromosome 1: 274657828bp	Chromosome 1: 281214825bp	Chromosome 1: 274657828bp	Chromosome 1: 281214825bp	RT	4.49416e-20
GRMZM2G095595	Chromosome 8: 17192788bp	Chromosome 8: 17740056bp	Chromosome 8: 17164268bp	Chromosome 8: 17711182bp	RT	3.74001e-09
GRMZM2G095655	Chromosome 8: 17229211bp	Chromosome 8: 17776466bp	Chromosome 8: 17229211bp	Chromosome 8: 17776466bp	RT	8.9964e-09
GRMZM2G095698	Chromosome 1: 83896409bp	Chromosome 1: 84745188bp	Chromosome 1: 84277112bp	Chromosome 1: 85152594bp	RT	8.02729e-12
GRMZM2G095698	Chromosome 1: 84277112bp	Chromosome 1: 85152594bp	Chromosome 1: 84277112bp	Chromosome 1: 85152594bp	RT	8.02729e-12
GRMZM2G095826	Chromosome 10: 114205951bp	Chromosome 10: 116704392bp	Chromosome 10: 114205951bp	Chromosome 10: 116704392bp	RT	9.71176e-23
GRMZM2G095865	Chromosome 5: 3055931bp	Chromosome 5: 3346553bp	Chromosome 5: 3066751bp	Chromosome 5: 3357372bp	RT	6.43621e-05
GRMZM2G095892	Chromosome 2: 16861970bp	Chromosome 2: 17546893bp	Chromosome 2: 16862057bp	Chromosome 2: 17546980bp	RT	1.50841e-18
GRMZM2G095899	Chromosome 1: 257633885bp	Chromosome 1: 264088091bp	Chromosome 1: 257940572bp	Chromosome 1: 264427457bp	RT	1.32719e-11
GRMZM2G095899	Chromosome 1: 257940572bp	Chromosome 1: 264427457bp	Chromosome 1: 257940572bp	Chromosome 1: 264427457bp	RT	1.32719e-11
GRMZM2G095931	Chromosome 1: 215550787bp	Chromosome 1: 220393914bp	Chromosome 1: 215520933bp	Chromosome 1: 220364062bp	RT	1.33614e-11
GRMZM2G096037	Chromosome 3: 154145362bp	Chromosome 3: 156247142bp	Chromosome 3: 154552714bp	Chromosome 3: 156679908bp	RT	8.66367e-10
GRMZM2G096037	Chromosome 3: 154552714bp	Chromosome 3: 156679908bp	Chromosome 3: 154552714bp	Chromosome 3: 156679908bp	RT	8.66367e-10
GRMZM2G096090	Chromosome 10: 131197407bp	Chromosome 10: 133739556bp	Chromosome 10: 131197407bp	Chromosome 10: 133739556bp	RT	1.81023e-17
GRMZM2G096090	Chromosome 10: 131765725bp	Chromosome 10: 134317001bp	Chromosome 10: 131765725bp	Chromosome 10: 134317001bp	RT	3.31224e-21
GRMZM2G096165	Chromosome 5: 3066751bp	Chromosome 5: 3357372bp	Chromosome 5: 3066751bp	Chromosome 5: 3357372bp	RT	1.6217e-31
GRMZM2G096169	Chromosome 8: 162269364bp	Chromosome 8: 169029425bp	Chromosome 8: 162269364bp	Chromosome 8: 169029425bp	RT	1.52389e-13
GRMZM2G096228	Chromosome 5: 37397725bp	Chromosome 5: 38819187bp	Chromosome 5: 37731988bp	Chromosome 5: 39127430bp	RT	1.03645e-14
GRMZM2G096228	Chromosome 5: 37628432bp	Chromosome 5: 39028814bp	Chromosome 5: 37731988bp	Chromosome 5: 39127430bp	RT	1.03645e-14
GRMZM2G096228	Chromosome 5: 37838218bp	Chromosome 5: 39233850bp	Chromosome 5: 37731988bp	Chromosome 5: 39127430bp	RT	1.03645e-14
GRMZM2G096228	Chromosome 5: 38127914bp	Chromosome 5: 39469154bp	Chromosome 5: 37731988bp	Chromosome 5: 39127430bp	RT	1.03645e-14
GRMZM2G096240	Chromosome 3: 11900571bp	Chromosome 3: 11870896bp	Chromosome 3: 11900571bp	Chromosome 3: 11870896bp	RT	3.77002e-13
GRMZM2G096352	Chromosome 9: 149325348bp	Chromosome 9: 155509008bp	Chromosome 9: 149325348bp	Chromosome 9: 155509008bp	RT	1.37426e-10
GRMZM2G096355	Chromosome 9: 149325348bp	Chromosome 9: 155509008bp	Chromosome 9: 149325348bp	Chromosome 9: 155509008bp	RT	3.33359e-14
GRMZM2G096491	Chromosome 6: 162208687bp	Chromosome 6: 173518577bp	Chromosome 6: 162208687bp	Chromosome 6: 173518577bp	RT	3.38523e-16
GRMZM2G096546	Chromosome 2: 5306746bp	Chromosome 2: 5530029bp	Chromosome 2: 5306746bp	Chromosome 2: 5530029bp	RT	4.83492e-27
GRMZM2G096591	Chromosome 5: 9921603bp	Chromosome 5: 10429239bp	Chromosome 5: 9910376bp	Chromosome 5: 10418012bp	RT	0.000219504
GRMZM2G096602	Chromosome 7: 22528728bp	Chromosome 7: 23408618bp	Chromosome 7: 22029161bp	Chromosome 7: 22886153bp	RT	7.1074e-06
GRMZM2G096680	Chromosome 6: 39374525bp	Chromosome 6: 47261860bp	Chromosome 6: 39374525bp	Chromosome 6: 47261860bp	RT	3.83888e-22
GRMZM2G096705	Chromosome 10: 127856623bp	Chromosome 10: 130369476bp	Chromosome 10: 127864987bp	Chromosome 10: 130377839bp	RT	7.14717e-10
GRMZM2G096814	Chromosome 2: 235967479bp	Chromosome 2: 243010205bp	Chromosome 2: 235967479bp	Chromosome 2: 243010205bp	RT	8.10651e-14
GRMZM2G096815	Chromosome 5: 214426497bp	Chromosome 5: 222785644bp	Chromosome 5: 214426497bp	Chromosome 5: 222785644bp	RT	4.53171e-09
GRMZM2G096877	Chromosome 1: 31255691bp	Chromosome 1: 31250470bp	Chromosome 1: 31255691bp	Chromosome 1: 31250470bp	RT	4.40805e-11
GRMZM2G096877	Chromosome 1: 31625028bp	Chromosome 1: 31632025bp	Chromosome 1: 31424107bp	Chromosome 1: 31403520bp	RT	1.73129e-05
GRMZM2G096946	Chromosome 4: 220136739bp	Chromosome 4: 226810443bp	Chromosome 4: 220136739bp	Chromosome 4: 226810443bp	RT	4.54816e-11
GRMZM2G097015	Chromosome 5: 184395862bp	Chromosome 5: 188067596bp	Chromosome 5: 184399310bp	Chromosome 5: 188071044bp	RT	1.97817e-08
GRMZM2G097068	Chromosome 3: 130008330bp	Chromosome 3: 131498999bp	Chromosome 3: 129589443bp	Chromosome 3: 131019254bp	RT	2.87244e-07
GRMZM2G097106	Chromosome 10: 108251886bp	Chromosome 10: 110500538bp	Chromosome 10: 108251886bp	Chromosome 10: 110500538bp	RT	5.77668e-19
GRMZM2G097141	Chromosome 4: 233123769bp	Chromosome 4: 241064336bp	Chromosome 4: 232931161bp	Chromosome 4: 240873476bp	RT	0.0267449
GRMZM2G097164	Chromosome 1: 263377724bp	Chromosome 1: 270006246bp	Chromosome 1: 263269336bp	Chromosome 1: 269854925bp	RT	1.98907e-18
GRMZM2G097170	Chromosome 2: 200115872bp	Chromosome 2: 206059230bp	Chromosome 2: 200351874bp	Chromosome 2: 206294240bp	RT	4.52804e-05
GRMZM2G097226	Chromosome 2: 193247297bp	Chromosome 2: 198548176bp	Chromosome 2: 193247297bp	Chromosome 2: 198548176bp	RT	1.37236e-10
GRMZM2G097289	Chromosome 10: 89115546bp	Chromosome 10: 91000728bp	Chromosome 10: 89369305bp	Chromosome 10: 91183931bp	RT	1.47878e-15
GRMZM2G097289	Chromosome 10: 89369305bp	Chromosome 10: 91183931bp	Chromosome 10: 89369305bp	Chromosome 10: 91183931bp	RT	1.47878e-15
GRMZM2G097289	Chromosome 10: 89855206bp	Chromosome 10: 91666802bp	Chromosome 10: 89369305bp	Chromosome 10: 91183931bp	RT	1.47878e-15
GRMZM2G097342	Chromosome 1: 219284471bp	Chromosome 1: 224123024bp	Chromosome 1: 219284471bp	Chromosome 1: 224123024bp	RT	5.86044e-13
GRMZM2G097426	Chromosome 1: 65629675bp	Chromosome 1: 65916729bp	Chromosome 1: 65629675bp	Chromosome 1: 65916729bp	RT	8.37946e-15
GRMZM2G097426	Chromosome 1: 66810154bp	Chromosome 1: 66077160bp	Chromosome 1: 66810154bp	Chromosome 1: 66077160bp	RT	4.76412e-14
GRMZM2G097524	Chromosome 9: 124952763bp	Chromosome 9: 130413436bp	Chromosome 9: 125020913bp	Chromosome 9: 130483899bp	RT	1.65755e-05
GRMZM2G097568	Chromosome 2: 218310254bp	Chromosome 2: 224412164bp	Chromosome 2: 218310254bp	Chromosome 2: 224412164bp	RT	2.5753e-22
GRMZM2G097568	Chromosome 2: 219431774bp	Chromosome 2: 225488729bp	Chromosome 2: 219131167bp	Chromosome 2: 225183208bp	RT	5.58784e-06
GRMZM2G097620	Chromosome 9: 6790079bp	Chromosome 9: 8043091bp	Chromosome 9: 6708676bp	Chromosome 9: 8019788bp	RT	4.00917e-09
GRMZM2G097802	Chromosome 2: 102377607bp	Chromosome 2: 104829619bp	Chromosome 2: 102377607bp	Chromosome 2: 104829619bp	RT	5.17962e-10
GRMZM2G097851	Chromosome 5: 191132993bp	Chromosome 5: 195416520bp	Chromosome 5: 191132993bp	Chromosome 5: 195416520bp	RT	1.48141e-12
GRMZM2G097884	Chromosome 5: 190795489bp	Chromosome 5: 195074383bp	Chromosome 5: 191136998bp	Chromosome 5: 195420525bp	RT	5.50832e-11
GRMZM2G097884	Chromosome 5: 191136998bp	Chromosome 5: 195420525bp	Chromosome 5: 191136998bp	Chromosome 5: 195420525bp	RT	5.50832e-11
GRMZM2G097959	Chromosome 3: 2406947bp	Chromosome 3: 2460559bp	Chromosome 3: 2444299bp	Chromosome 3: 2497962bp	RT	1.2954e-11
GRMZM2G097967	Chromosome 2: 236173276bp	Chromosome 2: 242787930bp	Chromosome 2: 236173276bp	Chromosome 2: 242787930bp	RT	9.92847e-08
GRMZM2G097989	Chromosome 6: 147252649bp	Chromosome 6: 158143422bp	Chromosome 6: 147252649bp	Chromosome 6: 158143422bp	RT	6.29963e-10
GRMZM2G098015	Chromosome 8: 8617384bp	Chromosome 8: 9014942bp	Chromosome 8: 8617384bp	Chromosome 8: 9014942bp	RT	1.1867e-08
GRMZM2G098076	Chromosome 2: 176749654bp	Chromosome 2: 180943860bp	Chromosome 2: 176749654bp	Chromosome 2: 180943860bp	RT	1.74011e-23
GRMZM2G098076	Chromosome 2: 176960769bp	Chromosome 2: 181128925bp	Chromosome 2: 176749654bp	Chromosome 2: 180943860bp	RT	1.74011e-23
GRMZM2G098088	Chromosome 3: 21918729bp	Chromosome 3: 21970097bp	Chromosome 3: 21918729bp	Chromosome 3: 21970097bp	RT	1.21991e-08
GRMZM2G098167	Chromosome 5: 212304231bp	Chromosome 5: 220649156bp	Chromosome 5: 212304231bp	Chromosome 5: 220649156bp	RT	4.72209e-20
GRMZM2G098182	Chromosome 6: 1243040bp	Chromosome 6: 6537399bp	Chromosome 6: 1044696bp	Chromosome 6: 6316254bp	RT	0.00120524
GRMZM2G098227	Chromosome 8: 107042895bp	Chromosome 8: 109830564bp	Chromosome 8: 107042895bp	Chromosome 8: 109830564bp	RT	7.92485e-08
GRMZM2G098301	Chromosome 5: 70068316bp	Chromosome 5: 72047618bp	Chromosome 5: 70069191bp	Chromosome 5: 72048493bp	RT	7.42115e-08
GRMZM2G098305	Chromosome 3: 215117467bp	Chromosome 3: 220571443bp	Chromosome 3: 215461101bp	Chromosome 3: 220898458bp	RT	1.42825e-09
GRMZM2G098305	Chromosome 3: 215461101bp	Chromosome 3: 220898458bp	Chromosome 3: 215461101bp	Chromosome 3: 220898458bp	RT	1.42825e-09
GRMZM2G098335	Chromosome 3: 11998466bp	Chromosome 3: 11974719bp	Chromosome 3: 11900571bp	Chromosome 3: 11870896bp	RT	1.16996e-08
GRMZM2G098442	Chromosome 10: 138629853bp	Chromosome 10: 141327722bp	Chromosome 10: 138629853bp	Chromosome 10: 141327722bp	RT	4.81095e-08
GRMZM2G098474	Chromosome 5: 187135257bp	Chromosome 5: 191184379bp	Chromosome 5: 187135257bp	Chromosome 5: 191184379bp	RT	1.55973e-08
GRMZM2G098496	Chromosome 4: 53967604bp	Chromosome 4: 56481701bp	Chromosome 4: 54390198bp	Chromosome 4: 56921974bp	RT	5.94127e-10
GRMZM2G098496	Chromosome 4: 54390198bp	Chromosome 4: 56921974bp	Chromosome 4: 54390198bp	Chromosome 4: 56921974bp	RT	5.94127e-10
GRMZM2G098496	Chromosome 4: 54681110bp	Chromosome 4: 57180726bp	Chromosome 4: 54390198bp	Chromosome 4: 56921974bp	RT	5.94127e-10
GRMZM2G098496	Chromosome 4: 54904693bp	Chromosome 4: 57426648bp	Chromosome 4: 54390198bp	Chromosome 4: 56921974bp	RT	5.94127e-10
GRMZM2G098527	Chromosome 4: 199578311bp	Chromosome 4: 205542699bp	Chromosome 4: 199906999bp	Chromosome 4: 205849917bp	RT	2.372e-09
GRMZM2G098527	Chromosome 4: 199906999bp	Chromosome 4: 205849917bp	Chromosome 4: 199906999bp	Chromosome 4: 205849917bp	RT	2.372e-09
GRMZM2G098527	Chromosome 4: 200117265bp	Chromosome 4: 206044946bp	Chromosome 4: 200016558bp	Chromosome 4: 205905827bp	RT	0.00041775
GRMZM2G098527	Chromosome 4: 200120891bp	Chromosome 4: 206048572bp	Chromosome 4: 199906999bp	Chromosome 4: 205849917bp	RT	2.372e-09
GRMZM2G098577	Chromosome 10: 128235979bp	Chromosome 10: 130751048bp	Chromosome 10: 128235979bp	Chromosome 10: 130751048bp	RT	5.38158e-09
GRMZM2G098637	Chromosome 2: 234926646bp	Chromosome 2: 240481124bp	Chromosome 2: 234926646bp	Chromosome 2: 240481124bp	RT	7.36977e-11
GRMZM2G098714	Chromosome 1: 25906034bp	Chromosome 1: 25967757bp	Chromosome 1: 26330557bp	Chromosome 1: 26285308bp	RT	9.72025e-14
GRMZM2G098714	Chromosome 1: 26330557bp	Chromosome 1: 26285308bp	Chromosome 1: 26330557bp	Chromosome 1: 26285308bp	RT	9.72025e-14
GRMZM2G098721	Chromosome 9: 19022931bp	Chromosome 9: 20826505bp	Chromosome 9: 19022931bp	Chromosome 9: 20826505bp	RT	8.75693e-17
GRMZM2G098739	Chromosome 1: 107324996bp	Chromosome 1: 108956598bp	Chromosome 1: 107324996bp	Chromosome 1: 108956598bp	RT	3.49085e-12
GRMZM2G098764	Chromosome 7: 144241043bp	Chromosome 7: 150341125bp	Chromosome 7: 144241043bp	Chromosome 7: 150341125bp	RT	2.83405e-14
GRMZM2G098973	Chromosome 8: 147958768bp	Chromosome 8: 152285286bp	Chromosome 8: 148016397bp	Chromosome 8: 152341138bp	RT	2.36937e-21
GRMZM2G099045	Chromosome 8: 169411533bp	Chromosome 8: 176297371bp	Chromosome 8: 169313741bp	Chromosome 8: 176203274bp	RT	5.4454e-06
GRMZM2G099049	Chromosome 7: 120778692bp	Chromosome 7: 126099036bp	Chromosome 7: 120778692bp	Chromosome 7: 126099036bp	RT	2.58163e-11
GRMZM2G099056	Chromosome 1: 253965210bp	Chromosome 1: 260356129bp	Chromosome 1: 253965210bp	Chromosome 1: 260356129bp	RT	8.51172e-10
GRMZM2G099166	Chromosome 3: 202029064bp	Chromosome 3: 207224197bp	Chromosome 3: 202029064bp	Chromosome 3: 207224197bp	RT	5.61785e-17
GRMZM2G099187	Chromosome 6: 62468211bp	Chromosome 6: 71593091bp	Chromosome 6: 60765434bp	Chromosome 6: 69893558bp	RT	0.0390671
GRMZM2G099238	Chromosome 6: 60558253bp	Chromosome 6: 69704395bp	Chromosome 6: 60765434bp	Chromosome 6: 69893558bp	RT	1.99899e-11
GRMZM2G099238	Chromosome 6: 60765434bp	Chromosome 6: 69893558bp	Chromosome 6: 60765434bp	Chromosome 6: 69893558bp	RT	1.99899e-11
GRMZM2G099238	Chromosome 6: 60980570bp	Chromosome 6: 70099819bp	Chromosome 6: 60765434bp	Chromosome 6: 69893558bp	RT	1.99899e-11
GRMZM2G099238	Chromosome 6: 61912404bp	Chromosome 6: 71027151bp	Chromosome 6: 60765434bp	Chromosome 6: 69893558bp	RT	1.99899e-11
GRMZM2G099238	Chromosome 6: 62121240bp	Chromosome 6: 71246481bp	Chromosome 6: 60765434bp	Chromosome 6: 69893558bp	RT	1.99899e-11
GRMZM2G099238	Chromosome 6: 62426813bp	Chromosome 6: 71551693bp	Chromosome 6: 60765434bp	Chromosome 6: 69893558bp	RT	1.99899e-11
GRMZM2G099255	Chromosome 5: 56400927bp	Chromosome 5: 58218415bp	Chromosome 5: 56400927bp	Chromosome 5: 58218415bp	RT	2.15607e-10
GRMZM2G099270	Chromosome 2: 206619103bp	Chromosome 2: 212797067bp	Chromosome 2: 206619103bp	Chromosome 2: 212797067bp	RT	9.51031e-17
GRMZM2G099340	Chromosome 3: 17613327bp	Chromosome 3: 17627601bp	Chromosome 3: 17614760bp	Chromosome 3: 17629034bp	RT	3.60993e-09
GRMZM2G099363	Chromosome 9: 16331756bp	Chromosome 9: 17965206bp	Chromosome 9: 16372601bp	Chromosome 9: 18007222bp	RT	7.21876e-09
GRMZM2G099413	Chromosome 5: 55845774bp	Chromosome 5: 57641015bp	Chromosome 5: 55845774bp	Chromosome 5: 57641015bp	RT	4.21832e-11
GRMZM2G099425	Chromosome 2: 206589788bp	Chromosome 2: 212767752bp	Chromosome 2: 206589788bp	Chromosome 2: 212767752bp	RT	9.38107e-21
GRMZM2G099434	Chromosome 5: 56384454bp	Chromosome 5: 58201942bp	Chromosome 5: 56400927bp	Chromosome 5: 58218415bp	RT	0.198414
GRMZM2G099449	Chromosome 5: 4317844bp	Chromosome 5: 4604132bp	Chromosome 5: 4311081bp	Chromosome 5: 4597369bp	RT	2.24229e-05
GRMZM2G099454	Chromosome 1: 7398063bp	Chromosome 1: 7343922bp	Chromosome 1: 7398063bp	Chromosome 1: 7343922bp	RT	6.66876e-11
GRMZM2G099491	Chromosome 5: 4311081bp	Chromosome 5: 4597369bp	Chromosome 5: 4311081bp	Chromosome 5: 4597369bp	RT	1.36436e-09
GRMZM2G099547	Chromosome 7: 31928445bp	Chromosome 7: 32861657bp	Chromosome 7: 32174120bp	Chromosome 7: 33108363bp	RT	2.43691e-13
GRMZM2G099547	Chromosome 7: 32174120bp	Chromosome 7: 33108363bp	Chromosome 7: 32174120bp	Chromosome 7: 33108363bp	RT	2.43691e-13
GRMZM2G099547	Chromosome 7: 32385806bp	Chromosome 7: 33317347bp	Chromosome 7: 32174120bp	Chromosome 7: 33108363bp	RT	2.43691e-13
GRMZM2G099598	Chromosome 1: 7397248bp	Chromosome 1: 7343107bp	Chromosome 1: 7397408bp	Chromosome 1: 7343267bp	RT	5.61599e-10
GRMZM2G099628	Chromosome 1: 26684558bp	Chromosome 1: 26651282bp	Chromosome 1: 26684558bp	Chromosome 1: 26651282bp	RT	2.71771e-28
GRMZM2G099642	Chromosome 9: 89919274bp	Chromosome 9: 94256952bp	Chromosome 9: 89919274bp	Chromosome 9: 94256952bp	RT	2.77765e-12
GRMZM2G099678	Chromosome 3: 2004012bp	Chromosome 3: 2133930bp	Chromosome 3: 2003924bp	Chromosome 3: 2133842bp	RT	1.75398e-14
GRMZM2G099740	Chromosome 9: 38514322bp	Chromosome 9: 40931389bp	Chromosome 9: 38800571bp	Chromosome 9: 41285577bp	RT	4.04973e-10
GRMZM2G099740	Chromosome 9: 38800571bp	Chromosome 9: 41285577bp	Chromosome 9: 38800571bp	Chromosome 9: 41285577bp	RT	4.04973e-10
GRMZM2G099740	Chromosome 9: 39227142bp	Chromosome 9: 41681687bp	Chromosome 9: 38800571bp	Chromosome 9: 41285577bp	RT	4.04973e-10
GRMZM2G099745	Chromosome 9: 38423923bp	Chromosome 9: 40840579bp	Chromosome 9: 38423923bp	Chromosome 9: 40840579bp	RT	1.1054e-10
GRMZM2G099820	Chromosome 3: 221035607bp	Chromosome 3: 226562408bp	Chromosome 3: 221432079bp	Chromosome 3: 226958700bp	RT	2.02034e-07
GRMZM2G099820	Chromosome 3: 221483289bp	Chromosome 3: 227011257bp	Chromosome 3: 221483289bp	Chromosome 3: 227011257bp	RT	5.66959e-11
GRMZM2G099860	Chromosome 1: 28444442bp	Chromosome 1: 28388877bp	Chromosome 1: 28444442bp	Chromosome 1: 28388877bp	RT	1.07566e-09
GRMZM2G099981	Chromosome 8: 105734893bp	Chromosome 8: 108400657bp	Chromosome 8: 105797547bp	Chromosome 8: 108462652bp	RT	0.000124015
GRMZM2G099989	Chromosome 5: 177166826bp	Chromosome 5: 180451010bp	Chromosome 5: 177166826bp	Chromosome 5: 180451010bp	RT	2.52623e-13
GRMZM2G100090	Chromosome 7: 47899630bp	Chromosome 7: 49063634bp	Chromosome 7: 47899630bp	Chromosome 7: 49063634bp	RT	2.76311e-08
GRMZM2G100114	Chromosome 6: 111639206bp	Chromosome 6: 121929419bp	Chromosome 6: 111639206bp	Chromosome 6: 121929419bp	RT	3.26455e-11
GRMZM2G100208	Chromosome 1: 283792007bp	Chromosome 1: 290519842bp	Chromosome 1: 284075331bp	Chromosome 1: 290800462bp	RT	0.00160071
GRMZM2G100229	Chromosome 8: 135632057bp	Chromosome 8: 139687320bp	Chromosome 8: 135620794bp	Chromosome 8: 139649785bp	RT	5.30666e-05
GRMZM2G100260	Chromosome 3: 9995219bp	Chromosome 3: 9965908bp	Chromosome 3: 10275380bp	Chromosome 3: 10261729bp	RT	8.42237e-11
GRMZM2G100260	Chromosome 3: 10275380bp	Chromosome 3: 10261729bp	Chromosome 3: 10275380bp	Chromosome 3: 10261729bp	RT	8.42237e-11
GRMZM2G100263	Chromosome 2: 37675738bp	Chromosome 2: 38569837bp	Chromosome 2: 37675738bp	Chromosome 2: 38569837bp	RT	4.06992e-15
GRMZM2G100286	Chromosome 10: 100190147bp	Chromosome 10: 102383043bp	Chromosome 10: 100190147bp	Chromosome 10: 102383043bp	RT	1.4431e-11
GRMZM2G100288	Chromosome 1: 55392691bp	Chromosome 1: 55488747bp	Chromosome 1: 55392691bp	Chromosome 1: 55488747bp	RT	2.20387e-10
GRMZM2G100333	Chromosome 2: 184569374bp	Chromosome 2: 188974916bp	Chromosome 2: 184569215bp	Chromosome 2: 188974757bp	RT	9.83556e-08
GRMZM2G100333	Chromosome 2: 186036175bp	Chromosome 2: 190511996bp	Chromosome 2: 186036175bp	Chromosome 2: 190511996bp	RT	1.71551e-08
GRMZM2G100402	Chromosome 8: 161169541bp	Chromosome 8: 167937272bp	Chromosome 8: 161169541bp	Chromosome 8: 167937272bp	RT	8.56906e-17
GRMZM2G100419	Chromosome 5: 1898799bp	Chromosome 5: 2207289bp	Chromosome 5: 1898799bp	Chromosome 5: 2207289bp	RT	1.47462e-11
GRMZM2G100467	Chromosome 5: 213869088bp	Chromosome 5: 222225945bp	Chromosome 5: 213869088bp	Chromosome 5: 222225945bp	RT	4.7552e-31
GRMZM2G100629	Chromosome 1: 31875993bp	Chromosome 1: 31829780bp	Chromosome 1: 31838588bp	Chromosome 1: 31799808bp	RT	3.8688e-18
GRMZM2G100716	Chromosome 4: 150637531bp	Chromosome 4: 155864522bp	Chromosome 4: 150637531bp	Chromosome 4: 155864522bp	RT	4.10954e-09
GRMZM2G100741	Chromosome 7: 159623085bp	Chromosome 7: 168625931bp	Chromosome 7: 159643565bp	Chromosome 7: 168646410bp	RT	7.32145e-22
GRMZM2G100794	Chromosome 2: 122453660bp	Chromosome 2: 125819712bp	Chromosome 2: 122769513bp	Chromosome 2: 126135286bp	RT	6.71588e-10
GRMZM2G100794	Chromosome 2: 122769513bp	Chromosome 2: 126135286bp	Chromosome 2: 122769513bp	Chromosome 2: 126135286bp	RT	6.71588e-10
GRMZM2G100794	Chromosome 2: 122983745bp	Chromosome 2: 126352702bp	Chromosome 2: 122769513bp	Chromosome 2: 126135286bp	RT	6.71588e-10
GRMZM2G100794	Chromosome 2: 123254640bp	Chromosome 2: 126639728bp	Chromosome 2: 122769513bp	Chromosome 2: 126135286bp	RT	6.71588e-10
GRMZM2G100809	Chromosome 8: 121567240bp	Chromosome 8: 124906357bp	Chromosome 8: 121567240bp	Chromosome 8: 124906357bp	RT	3.64471e-27
GRMZM2G100872	Chromosome 2: 37179247bp	Chromosome 2: 38061278bp	Chromosome 2: 37395099bp	Chromosome 2: 38281292bp	RT	7.9493e-06
GRMZM2G100898	Chromosome 3: 17942121bp	Chromosome 3: 17942859bp	Chromosome 3: 17942121bp	Chromosome 3: 17942859bp	RT	1.70658e-15
GRMZM2G100931	Chromosome 10: 139038908bp	Chromosome 10: 141720713bp	Chromosome 10: 139038908bp	Chromosome 10: 141720713bp	RT	2.60615e-21
GRMZM2G100946	Chromosome 6: 145085705bp	Chromosome 6: 156023086bp	Chromosome 6: 145085705bp	Chromosome 6: 156023086bp	RT	4.97772e-23
GRMZM2G100976	Chromosome 6: 88732453bp	Chromosome 6: 98281694bp	Chromosome 6: 88750758bp	Chromosome 6: 98301676bp	RT	0.00202792
GRMZM2G101001	Chromosome 9: 142724521bp	Chromosome 9: 148536658bp	Chromosome 9: 142724000bp	Chromosome 9: 148536137bp	RT	1.94288e-18
GRMZM2G101020	Chromosome 3: 141511984bp	Chromosome 3: 143241238bp	Chromosome 3: 141440706bp	Chromosome 3: 143142541bp	RT	4.28234e-10
GRMZM2G101042	Chromosome 8: 65658630bp	Chromosome 8: 67402206bp	Chromosome 8: 65691819bp	Chromosome 8: 67443504bp	RT	1.88092e-06
GRMZM2G101053	Chromosome 8: 157662760bp	Chromosome 8: 164314928bp	Chromosome 8: 157662760bp	Chromosome 8: 164314928bp	RT	1.68617e-09
GRMZM2G101053	Chromosome 8: 157897233bp	NA	Chromosome 8: 157662760bp	Chromosome 8: 164314928bp	RT	1.68617e-09
GRMZM2G101053	Chromosome 8: 158124893bp	Chromosome 8: 164810194bp	Chromosome 8: 158341932bp	Chromosome 8: 165009566bp	RT	4.05219e-12
GRMZM2G101053	Chromosome 8: 158341932bp	Chromosome 8: 165009566bp	Chromosome 8: 158341932bp	Chromosome 8: 165009566bp	RT	4.05219e-12
GRMZM2G101062	Chromosome 9: 142722785bp	Chromosome 9: 148534922bp	Chromosome 9: 142722785bp	Chromosome 9: 148534922bp	RT	8.62016e-21
GRMZM2G101271	Chromosome 5: 209732733bp	Chromosome 5: 218051268bp	Chromosome 5: 209731647bp	Chromosome 5: 218050182bp	RT	1.44353e-07
GRMZM2G101282	Chromosome 6: 159920589bp	Chromosome 6: 171209215bp	Chromosome 6: 159920589bp	Chromosome 6: 171209215bp	RT	5.61309e-16
GRMZM2G101287	Chromosome 5: 200990719bp	Chromosome 5: 209019172bp	Chromosome 5: 200990719bp	Chromosome 5: 209019172bp	RT	5.18893e-10
GRMZM2G101383	Chromosome 2: 18420459bp	Chromosome 2: 19226152bp	Chromosome 2: 18417749bp	Chromosome 2: 19223442bp	RT	5.83271e-09
GRMZM2G101413	Chromosome 6: 159931209bp	Chromosome 6: 171219837bp	Chromosome 6: 159929736bp	Chromosome 6: 171218364bp	RT	1.3003e-23
GRMZM2G101480	Chromosome 4: 24244016bp	Chromosome 4: 26230761bp	Chromosome 4: 24521051bp	Chromosome 4: 26502626bp	RT	1.43286e-14
GRMZM2G101480	Chromosome 4: 24521051bp	Chromosome 4: 26502626bp	Chromosome 4: 24521051bp	Chromosome 4: 26502626bp	RT	1.43286e-14
GRMZM2G101480	Chromosome 4: 24795454bp	Chromosome 4: 26766284bp	Chromosome 4: 24521051bp	Chromosome 4: 26502626bp	RT	1.43286e-14
GRMZM2G101502	Chromosome 5: 216211120bp	Chromosome 5: 224570578bp	Chromosome 5: 216211590bp	Chromosome 5: 224571048bp	RT	7.15326e-07
GRMZM2G101523	Chromosome 5: 178878434bp	Chromosome 5: 182415871bp	Chromosome 5: 178878434bp	Chromosome 5: 182415871bp	RT	4.94506e-10
GRMZM2G101533	Chromosome 6: 159964446bp	Chromosome 6: 171253073bp	Chromosome 6: 159964446bp	Chromosome 6: 171253073bp	RT	1.2e-34
GRMZM2G101571	Chromosome 5: 216219662bp	Chromosome 5: 224579120bp	Chromosome 5: 216219662bp	Chromosome 5: 224579120bp	RT	7.60607e-18
GRMZM2G101625	Chromosome 6: 32464573bp	Chromosome 6: 40326126bp	Chromosome 6: 32185740bp	Chromosome 6: 39994509bp	RT	0.000691226
GRMZM2G101625	Chromosome 6: 32713440bp	Chromosome 6: 40587327bp	Chromosome 6: 32185740bp	Chromosome 6: 39994509bp	RT	0.000691226
GRMZM2G101625	Chromosome 6: 32928495bp	Chromosome 6: 40802843bp	Chromosome 6: 32185740bp	Chromosome 6: 39994509bp	RT	0.000691226
GRMZM2G101625	Chromosome 6: 33262579bp	Chromosome 6: 41017719bp	Chromosome 6: 32185740bp	Chromosome 6: 39994509bp	RT	0.000691226
GRMZM2G101625	Chromosome 6: 33683843bp	Chromosome 6: 41510365bp	Chromosome 6: 32185740bp	Chromosome 6: 39994509bp	RT	0.000691226
GRMZM2G101634	Chromosome 6: 32876191bp	Chromosome 6: 40750235bp	Chromosome 6: 32185740bp	Chromosome 6: 39994509bp	RT	0.00525326
GRMZM2G101689	Chromosome 1: 60757184bp	Chromosome 1: 60893344bp	Chromosome 1: 60757076bp	Chromosome 1: 60893452bp	RT	9.55497e-08
GRMZM2G101693	Chromosome 9: 98397909bp	Chromosome 9: 102708522bp	Chromosome 9: 98397909bp	Chromosome 9: 102708522bp	RT	9.10301e-13
GRMZM2G101916	Chromosome 4: 237274214bp	Chromosome 4: 245315344bp	Chromosome 4: 237274214bp	Chromosome 4: 245315344bp	RT	3.22087e-13
GRMZM2G101916	Chromosome 4: 237276637bp	Chromosome 4: 245317767bp	Chromosome 4: 237276637bp	Chromosome 4: 245317767bp	RT	1.16735e-13
GRMZM2G101938	Chromosome 6: 102569409bp	Chromosome 6: 112657257bp	Chromosome 6: 102542573bp	Chromosome 6: 112630423bp	RT	0.000221408
GRMZM2G102056	Chromosome 3: 147560861bp	Chromosome 3: 149621368bp	Chromosome 3: 147560861bp	Chromosome 3: 149621368bp	RT	3.70734e-25
GRMZM2G102056	Chromosome 3: 148009247bp	Chromosome 3: 150049022bp	Chromosome 3: 148009247bp	Chromosome 3: 150049022bp	RT	9.59872e-09
GRMZM2G102174	Chromosome 3: 143634843bp	Chromosome 3: 145326559bp	Chromosome 3: 143634843bp	Chromosome 3: 145326559bp	RT	6.14443e-11
GRMZM2G102231	Chromosome 10: 70419762bp	Chromosome 10: 71431210bp	Chromosome 10: 70628164bp	Chromosome 10: 71634339bp	RT	2.64765e-13
GRMZM2G102231	Chromosome 10: 70575207bp	Chromosome 10: 71581386bp	Chromosome 10: 70575207bp	Chromosome 10: 71581386bp	RT	2.27904e-11
GRMZM2G102231	Chromosome 10: 70628164bp	Chromosome 10: 71634339bp	Chromosome 10: 70628164bp	Chromosome 10: 71634339bp	RT	2.64765e-13
GRMZM2G102231	Chromosome 10: 70879552bp	Chromosome 10: 71890033bp	Chromosome 10: 70628164bp	Chromosome 10: 71634339bp	RT	2.64765e-13
GRMZM2G102238	Chromosome 2: 37074561bp	Chromosome 2: 37956984bp	Chromosome 2: 37074375bp	Chromosome 2: 37956798bp	RT	6.56066e-07
GRMZM2G102242	Chromosome 2: 156520823bp	Chromosome 2: 160446321bp	Chromosome 2: 156771950bp	Chromosome 2: 160667897bp	RT	0.0816671
GRMZM2G102318	Chromosome 8: 145149578bp	Chromosome 8: 149419047bp	Chromosome 8: 145157883bp	Chromosome 8: 149427352bp	RT	2.89861e-07
GRMZM2G102346	Chromosome 2: 10009032bp	Chromosome 2: 10456394bp	Chromosome 2: 10009032bp	Chromosome 2: 10456394bp	RT	3.49115e-08
GRMZM2G102447	Chromosome 5: 59781531bp	Chromosome 5: 61612688bp	Chromosome 5: 59757168bp	Chromosome 5: 61588323bp	RT	4.12839e-08
GRMZM2G102471	Chromosome 2: 2814821bp	Chromosome 2: 3069077bp	Chromosome 2: 2815266bp	Chromosome 2: 3069522bp	RT	1.09952e-06
GRMZM2G102475	Chromosome 5: 12224782bp	Chromosome 5: 12804684bp	Chromosome 5: 12224782bp	Chromosome 5: 12804684bp	RT	1.50157e-11
GRMZM2G102475	Chromosome 5: 12228296bp	Chromosome 5: 12808198bp	Chromosome 5: 12228296bp	Chromosome 5: 12808198bp	RT	6.92011e-08
GRMZM2G102483	Chromosome 1: 34535733bp	Chromosome 1: 34466737bp	Chromosome 1: 34535733bp	Chromosome 1: 34466737bp	RT	1.47222e-08
GRMZM2G102499	Chromosome 2: 41935193bp	Chromosome 2: 43080157bp	Chromosome 2: 41931253bp	Chromosome 2: 43076217bp	RT	1.47908e-27
GRMZM2G102521	Chromosome 9: 18902186bp	Chromosome 9: 20708746bp	Chromosome 9: 18902186bp	Chromosome 9: 20708746bp	RT	7.02582e-09
GRMZM2G102550	Chromosome 7: 160570885bp	Chromosome 7: 169603430bp	Chromosome 7: 160570885bp	Chromosome 7: 169603430bp	RT	4.30894e-22
GRMZM2G102572	Chromosome 3: 3461735bp	Chromosome 3: 3515228bp	Chromosome 3: 3461735bp	Chromosome 3: 3515228bp	RT	3.52857e-12
GRMZM2G102605	Chromosome 6: 165098324bp	Chromosome 6: 176345453bp	Chromosome 6: 165098324bp	Chromosome 6: 176345453bp	RT	2.19591e-14
GRMZM2G102711	Chromosome 5: 12243046bp	Chromosome 5: 12822950bp	Chromosome 5: 12242361bp	Chromosome 5: 12822265bp	RT	4.51206e-10
GRMZM2G102737	Chromosome 6: 41481740bp	Chromosome 6: 49314302bp	Chromosome 6: 41827132bp	Chromosome 6: 49658332bp	RT	0.000216993
GRMZM2G102760	Chromosome 5: 12294645bp	Chromosome 5: 12874546bp	Chromosome 5: 12294645bp	Chromosome 5: 12874546bp	RT	2.27873e-08
GRMZM2G102845	Chromosome 5: 78423072bp	Chromosome 5: 80478002bp	Chromosome 5: 77947781bp	Chromosome 5: 80002789bp	RT	0.00346785
GRMZM2G102845	Chromosome 5: 78712097bp	Chromosome 5: 80662727bp	Chromosome 5: 78712097bp	Chromosome 5: 80662727bp	RT	4.54014e-09
GRMZM2G102891	Chromosome 2: 178425872bp	Chromosome 2: 182767055bp	Chromosome 2: 178425872bp	Chromosome 2: 182767055bp	RT	7.8784e-09
GRMZM2G102903	Chromosome 2: 213560791bp	Chromosome 2: 219673572bp	Chromosome 2: 213560791bp	Chromosome 2: 219673572bp	RT	7.91038e-15
GRMZM2G102903	Chromosome 2: 213824319bp	Chromosome 2: 219938092bp	Chromosome 2: 213560791bp	Chromosome 2: 219673572bp	RT	7.91038e-15
GRMZM2G102912	Chromosome 5: 78288261bp	Chromosome 5: 80400624bp	Chromosome 5: 78288261bp	Chromosome 5: 80400624bp	RT	3.43861e-35
GRMZM2G102938	Chromosome 6: 57754330bp	Chromosome 6: 66878604bp	Chromosome 6: 57754330bp	Chromosome 6: 66878604bp	RT	1.05019e-06
GRMZM2G102938	Chromosome 6: 57758527bp	Chromosome 6: 66882799bp	Chromosome 6: 57758527bp	Chromosome 6: 66882799bp	RT	4.06058e-15
GRMZM2G102946	Chromosome 9: 3080158bp	Chromosome 9: 4489785bp	Chromosome 9: 3080158bp	Chromosome 9: 4489785bp	RT	1.47227e-14
GRMZM2G103013	Chromosome 4: 205478923bp	Chromosome 4: 211580306bp	Chromosome 4: 205898574bp	Chromosome 4: 212019277bp	RT	2.3087e-11
GRMZM2G103013	Chromosome 4: 205898574bp	Chromosome 4: 212019277bp	Chromosome 4: 205898574bp	Chromosome 4: 212019277bp	RT	2.3087e-11
GRMZM2G103013	Chromosome 4: 206152045bp	Chromosome 4: 212273690bp	Chromosome 4: 205898574bp	Chromosome 4: 212019277bp	RT	2.3087e-11
GRMZM2G103013	Chromosome 4: 206372634bp	Chromosome 4: 212497017bp	Chromosome 4: 205898574bp	Chromosome 4: 212019277bp	RT	2.3087e-11
GRMZM2G103070	Chromosome 5: 100488694bp	Chromosome 5: 102663556bp	Chromosome 5: 100714734bp	Chromosome 5: 102896183bp	RT	1.0903e-14
GRMZM2G103070	Chromosome 5: 100714734bp	Chromosome 5: 102896183bp	Chromosome 5: 100714734bp	Chromosome 5: 102896183bp	RT	1.0903e-14
GRMZM2G103070	Chromosome 5: 101106561bp	Chromosome 5: 103304115bp	Chromosome 5: 100714734bp	Chromosome 5: 102896183bp	RT	1.0903e-14
GRMZM2G103070	Chromosome 5: 101573320bp	Chromosome 5: 103769578bp	Chromosome 5: 100714734bp	Chromosome 5: 102896183bp	RT	1.0903e-14
GRMZM2G103070	Chromosome 5: 111522774bp	Chromosome 5: 113870198bp	Chromosome 5: 111522774bp	Chromosome 5: 113870198bp	RT	8.28975e-09
GRMZM2G103116	Chromosome 2: 41927641bp	Chromosome 2: 43072605bp	Chromosome 2: 41931253bp	Chromosome 2: 43076217bp	RT	2.05616e-09
GRMZM2G103182	Chromosome 5: 63652114bp	Chromosome 5: 65540206bp	Chromosome 5: 63594446bp	Chromosome 5: 65472140bp	RT	0.0095012
GRMZM2G103182	Chromosome 5: 64286880bp	Chromosome 5: 66159534bp	Chromosome 5: 64511764bp	Chromosome 5: 66405693bp	RT	5.88797e-25
GRMZM2G103182	Chromosome 5: 64511764bp	Chromosome 5: 66405693bp	Chromosome 5: 64511764bp	Chromosome 5: 66405693bp	RT	5.88797e-25
GRMZM2G103236	Chromosome 9: 113810514bp	NA	Chromosome 9: 113810514bp	NA	RT	2.61845e-14
GRMZM2G103266	Chromosome 6: 80169100bp	Chromosome 6: 89564784bp	Chromosome 6: 81210502bp	Chromosome 6: 90655396bp	RT	7.22518e-13
GRMZM2G103266	Chromosome 6: 80919625bp	Chromosome 6: 90371862bp	Chromosome 6: 81210502bp	Chromosome 6: 90655396bp	RT	7.22518e-13
GRMZM2G103266	Chromosome 6: 81210502bp	Chromosome 6: 90655396bp	Chromosome 6: 81210502bp	Chromosome 6: 90655396bp	RT	7.22518e-13
GRMZM2G103266	Chromosome 6: 81603313bp	Chromosome 6: 91061478bp	Chromosome 6: 81210502bp	Chromosome 6: 90655396bp	RT	7.22518e-13
GRMZM2G103266	Chromosome 6: 81842391bp	Chromosome 6: 91310558bp	Chromosome 6: 81210502bp	Chromosome 6: 90655396bp	RT	7.22518e-13
GRMZM2G103357	Chromosome 5: 199557910bp	Chromosome 5: 207445792bp	Chromosome 5: 199557910bp	Chromosome 5: 207445792bp	RT	2.53127e-09
GRMZM2G103382	Chromosome 4: 235142206bp	Chromosome 4: 243136394bp	Chromosome 4: 235142206bp	Chromosome 4: 243136394bp	RT	7.3071e-10
GRMZM2G103458	Chromosome 7: 142941718bp	Chromosome 7: 149066539bp	Chromosome 7: 142941718bp	Chromosome 7: 149066539bp	RT	1.09236e-08
GRMZM2G103465	Chromosome 9: 139927639bp	Chromosome 9: 145746568bp	Chromosome 9: 139947870bp	Chromosome 9: 145766799bp	RT	2.05699e-23
GRMZM2G103512	Chromosome 8: 1091300bp	Chromosome 8: 1472047bp	Chromosome 8: 1091300bp	Chromosome 8: 1472047bp	RT	1.43644e-09
GRMZM2G103512	Chromosome 8: 1349281bp	Chromosome 8: 1622726bp	Chromosome 8: 1349281bp	Chromosome 8: 1622726bp	RT	2.99131e-10
GRMZM2G103526	Chromosome 6: 104437040bp	Chromosome 6: 114598573bp	Chromosome 6: 104437040bp	Chromosome 6: 114598573bp	RT	2.08207e-09
GRMZM2G103526	Chromosome 6: 104923055bp	Chromosome 6: 115079160bp	Chromosome 6: 104890552bp	Chromosome 6: 115048104bp	RT	1.73666e-19
GRMZM2G103579	Chromosome 1: 28800439bp	Chromosome 1: 28755809bp	Chromosome 1: 28801457bp	Chromosome 1: 28756827bp	RT	3.19301e-26
GRMZM2G103617	Chromosome 7: 28412125bp	Chromosome 7: 29385900bp	Chromosome 7: 29185927bp	Chromosome 7: 30140098bp	RT	0.58842
GRMZM2G103657	Chromosome 1: 251206019bp	Chromosome 1: 257319622bp	Chromosome 1: 251206019bp	Chromosome 1: 257319622bp	RT	2.6759e-08
GRMZM2G103713	Chromosome 7: 133406476bp	Chromosome 7: 138753328bp	Chromosome 7: 133406167bp	Chromosome 7: 138753019bp	RT	1.25365e-09
GRMZM2G103748	Chromosome 3: 27943313bp	Chromosome 3: 28026534bp	Chromosome 3: 27957743bp	Chromosome 3: 28075465bp	RT	6.86346e-06
GRMZM2G103755	Chromosome 3: 50985738bp	Chromosome 3: 51462828bp	Chromosome 3: 50985738bp	Chromosome 3: 51462828bp	RT	5.00401e-11
GRMZM2G103755	Chromosome 3: 53748680bp	Chromosome 3: 54235232bp	Chromosome 3: 53748680bp	Chromosome 3: 54235232bp	RT	1.77297e-09
GRMZM2G103825	Chromosome 10: 95569572bp	Chromosome 10: 97543697bp	Chromosome 10: 95680507bp	Chromosome 10: 97649821bp	RT	2.03742e-09
GRMZM2G103825	Chromosome 10: 99227197bp	Chromosome 10: 101342923bp	Chromosome 10: 99222916bp	Chromosome 10: 101338642bp	RT	0.000402744
GRMZM2G103847	Chromosome 10: 113427099bp	Chromosome 10: 115791843bp	Chromosome 10: 113427099bp	Chromosome 10: 115791843bp	RT	6.82342e-13
GRMZM2G103864	Chromosome 5: 127856544bp	Chromosome 5: 130666319bp	Chromosome 5: 128117668bp	Chromosome 5: 130939205bp	RT	3.40461e-15
GRMZM2G103864	Chromosome 5: 128117668bp	Chromosome 5: 130939205bp	Chromosome 5: 128117668bp	Chromosome 5: 130939205bp	RT	3.40461e-15
GRMZM2G103955	Chromosome 2: 237113846bp	Chromosome 2: 241828647bp	Chromosome 2: 237113846bp	Chromosome 2: 241828647bp	RT	6.13097e-22
GRMZM2G104012	Chromosome 1: 228385188bp	Chromosome 1: 233830308bp	Chromosome 1: 228385188bp	Chromosome 1: 233830308bp	RT	8.66471e-08
GRMZM2G104088	Chromosome 3: 28848756bp	Chromosome 3: 28975874bp	Chromosome 3: 28848756bp	Chromosome 3: 28975874bp	RT	5.20938e-08
GRMZM2G104226	Chromosome 3: 214100987bp	Chromosome 3: 219608338bp	Chromosome 3: 214100987bp	Chromosome 3: 219608338bp	RT	1.18024e-09
GRMZM2G104262	Chromosome 4: 124123706bp	Chromosome 4: 129000677bp	Chromosome 4: 124162593bp	Chromosome 4: 129039519bp	RT	3.17614e-07
GRMZM2G104283	Chromosome 8: 123718250bp	Chromosome 8: 127357326bp	Chromosome 8: 123718250bp	Chromosome 8: 127357326bp	RT	1.66366e-08
GRMZM2G104353	Chromosome 1: 67238295bp	Chromosome 1: 67675030bp	Chromosome 1: 67435810bp	Chromosome 1: 67491197bp	RT	0.0156734
GRMZM2G104373	Chromosome 1: 46630257bp	Chromosome 1: 46458533bp	Chromosome 1: 46423943bp	Chromosome 1: 46253805bp	RT	0.00962702
GRMZM2G104390	Chromosome 8: 40012360bp	Chromosome 8: 41085095bp	Chromosome 8: 40340164bp	Chromosome 8: 41418567bp	RT	4.10141e-11
GRMZM2G104390	Chromosome 8: 40340164bp	Chromosome 8: 41418567bp	Chromosome 8: 40340164bp	Chromosome 8: 41418567bp	RT	4.10141e-11
GRMZM2G104390	Chromosome 8: 40551322bp	Chromosome 8: 41642125bp	Chromosome 8: 40340164bp	Chromosome 8: 41418567bp	RT	4.10141e-11
GRMZM2G104390	Chromosome 8: 41084348bp	Chromosome 8: 42168981bp	Chromosome 8: 40340164bp	Chromosome 8: 41418567bp	RT	4.10141e-11
GRMZM2G104419	Chromosome 4: 235273788bp	Chromosome 4: 243272339bp	Chromosome 4: 235272490bp	Chromosome 4: 243271041bp	RT	7.26182e-05
GRMZM2G104443	Chromosome 7: 169244939bp	Chromosome 7: 178279717bp	Chromosome 7: 169244939bp	Chromosome 7: 178279717bp	RT	2.21329e-09
GRMZM2G104449	Chromosome 4: 200727876bp	Chromosome 4: 206734472bp	Chromosome 4: 200727876bp	Chromosome 4: 206734472bp	RT	4.69817e-09
GRMZM2G104464	Chromosome 1: 46549684bp	Chromosome 1: 46377980bp	Chromosome 1: 46423943bp	Chromosome 1: 46253805bp	RT	1.1173e-07
GRMZM2G104484	Chromosome 5: 46144020bp	Chromosome 5: 47754787bp	Chromosome 5: 46422220bp	Chromosome 5: 48062372bp	RT	6.15923e-18
GRMZM2G104484	Chromosome 5: 46422220bp	Chromosome 5: 48062372bp	Chromosome 5: 46422220bp	Chromosome 5: 48062372bp	RT	6.15923e-18
GRMZM2G104484	Chromosome 5: 46743903bp	Chromosome 5: 48339858bp	Chromosome 5: 46422220bp	Chromosome 5: 48062372bp	RT	6.15923e-18
GRMZM2G104494	Chromosome 2: 234271179bp	Chromosome 2: 239814271bp	Chromosome 2: 234271179bp	Chromosome 2: 239814271bp	RT	5.84694e-15
GRMZM2G104534	Chromosome 1: 46423943bp	Chromosome 1: 46253805bp	Chromosome 1: 46423943bp	Chromosome 1: 46253805bp	RT	2.95968e-17
GRMZM2G104542	Chromosome 1: 261002229bp	Chromosome 1: 267635605bp	Chromosome 1: 261489649bp	Chromosome 1: 268129417bp	RT	1.15177e-09
GRMZM2G104542	Chromosome 1: 261489649bp	Chromosome 1: 268129417bp	Chromosome 1: 261489649bp	Chromosome 1: 268129417bp	RT	1.15177e-09
GRMZM2G104575	Chromosome 9: 143206670bp	Chromosome 9: 149095456bp	Chromosome 9: 143206670bp	Chromosome 9: 149095456bp	RT	1.33667e-14
GRMZM2G104632	Chromosome 5: 81801315bp	Chromosome 5: 83703807bp	Chromosome 5: 81800887bp	Chromosome 5: 83703379bp	RT	2.76421e-05
GRMZM2G104704	Chromosome 4: 70791449bp	Chromosome 4: 73670661bp	Chromosome 4: 70791449bp	Chromosome 4: 73670661bp	RT	3.7705e-12
GRMZM2G104760	Chromosome 9: 16186024bp	Chromosome 9: 17806673bp	Chromosome 9: 16186024bp	Chromosome 9: 17806673bp	RT	3.28219e-27
GRMZM2G104833	Chromosome 4: 10781705bp	Chromosome 4: 11840805bp	Chromosome 4: 10796027bp	Chromosome 4: 11855126bp	RT	0.000420982
GRMZM2G104918	Chromosome 10: 148437380bp	Chromosome 10: 151229540bp	Chromosome 10: 148437380bp	Chromosome 10: 151229540bp	RT	9.5948e-06
GRMZM2G104918	Chromosome 10: 148440085bp	Chromosome 10: 151232245bp	Chromosome 10: 148440085bp	Chromosome 10: 151232245bp	RT	4.55706e-14
GRMZM2G104925	Chromosome 4: 133796301bp	Chromosome 4: 138789748bp	Chromosome 4: 133951415bp	Chromosome 4: 138956739bp	RT	1.4216e-05
GRMZM2G104945	Chromosome 6: 52425158bp	Chromosome 6: 61545453bp	Chromosome 6: 52663542bp	Chromosome 6: 61777436bp	RT	8.34248e-10
GRMZM2G104945	Chromosome 6: 52663542bp	Chromosome 6: 61777436bp	Chromosome 6: 52663542bp	Chromosome 6: 61777436bp	RT	8.34248e-10
GRMZM2G104945	Chromosome 6: 52959275bp	Chromosome 6: 62048107bp	Chromosome 6: 52663542bp	Chromosome 6: 61777436bp	RT	8.34248e-10
GRMZM2G104945	Chromosome 6: 53178767bp	Chromosome 6: 62267798bp	Chromosome 6: 52663542bp	Chromosome 6: 61777436bp	RT	8.34248e-10
GRMZM2G104945	Chromosome 6: 53470391bp	Chromosome 6: 62571037bp	Chromosome 6: 52663542bp	Chromosome 6: 61777436bp	RT	8.34248e-10
GRMZM2G104945	Chromosome 6: 53859881bp	Chromosome 6: 62947087bp	Chromosome 6: 52663542bp	Chromosome 6: 61777436bp	RT	8.34248e-10
GRMZM2G104945	Chromosome 6: 55781452bp	Chromosome 6: 64925738bp	Chromosome 6: 55809464bp	Chromosome 6: 64953746bp	RT	0.00116152
GRMZM2G104945	Chromosome 6: 56007937bp	Chromosome 6: 65150686bp	Chromosome 6: 55809464bp	Chromosome 6: 64953746bp	RT	0.00116152
GRMZM2G104945	Chromosome 6: 56251640bp	Chromosome 6: 65395329bp	Chromosome 6: 55809464bp	Chromosome 6: 64953746bp	RT	0.00116152
GRMZM2G104945	Chromosome 6: 56702141bp	Chromosome 6: 65845270bp	Chromosome 6: 55809464bp	Chromosome 6: 64953746bp	RT	0.00116152
GRMZM2G105005	Chromosome 8: 159835686bp	Chromosome 8: 166521475bp	Chromosome 8: 159839352bp	Chromosome 8: 166525141bp	RT	1.99984e-16
GRMZM2G105065	Chromosome 5: 27685283bp	Chromosome 5: 28726929bp	Chromosome 5: 27685283bp	Chromosome 5: 28726929bp	RT	1.62951e-14
GRMZM2G105085	Chromosome 3: 43670342bp	Chromosome 3: 43571342bp	Chromosome 3: 44038522bp	Chromosome 3: 43943052bp	RT	7.46303e-25
GRMZM2G105085	Chromosome 3: 44038522bp	Chromosome 3: 43943052bp	Chromosome 3: 44038522bp	Chromosome 3: 43943052bp	RT	7.46303e-25
GRMZM2G105233	Chromosome 8: 102908100bp	Chromosome 8: 105483546bp	Chromosome 8: 103111618bp	Chromosome 8: 105669300bp	RT	7.81882e-13
GRMZM2G105233	Chromosome 8: 103111618bp	Chromosome 8: 105669300bp	Chromosome 8: 103111618bp	Chromosome 8: 105669300bp	RT	7.81882e-13
GRMZM2G105307	Chromosome 3: 183324624bp	Chromosome 3: 188380574bp	Chromosome 3: 183325127bp	Chromosome 3: 188381077bp	RT	4.27785e-21
GRMZM2G105419	Chromosome 7: 147457206bp	Chromosome 7: 153815515bp	Chromosome 7: 147457206bp	Chromosome 7: 153815515bp	RT	6.41589e-08
GRMZM2G105494	Chromosome 5: 134055673bp	Chromosome 5: 136751882bp	Chromosome 5: 133844728bp	Chromosome 5: 136540979bp	RT	4.14018e-06
GRMZM2G105571	Chromosome 1: 5945108bp	Chromosome 1: 5986310bp	Chromosome 1: 5798925bp	Chromosome 1: 5832345bp	RT	0.00203435
GRMZM2G105652	Chromosome 2: 232832190bp	Chromosome 2: 238400095bp	Chromosome 2: 232832190bp	Chromosome 2: 238400095bp	RT	5.98428e-18
GRMZM2G105750	Chromosome 7: 151561431bp	Chromosome 7: 160544536bp	Chromosome 7: 151641605bp	Chromosome 7: 160620592bp	RT	1.97866e-06
GRMZM2G105750	Chromosome 7: 151992291bp	Chromosome 7: 160984075bp	Chromosome 7: 151641605bp	Chromosome 7: 160620592bp	RT	1.97866e-06
GRMZM2G105775	Chromosome 10: 138287321bp	Chromosome 10: 140975651bp	Chromosome 10: 138480140bp	Chromosome 10: 141177776bp	RT	0.00668328
GRMZM2G105775	Chromosome 10: 138490707bp	Chromosome 10: 141188343bp	Chromosome 10: 138490707bp	Chromosome 10: 141188343bp	RT	8.11995e-09
GRMZM2G105791	Chromosome 5: 206900748bp	Chromosome 5: 215079062bp	Chromosome 5: 206900748bp	Chromosome 5: 215079062bp	RT	6.63757e-22
GRMZM2G105822	Chromosome 5: 8626224bp	Chromosome 5: 9133591bp	Chromosome 5: 8626224bp	Chromosome 5: 9133591bp	RT	7.01746e-08
GRMZM2G105863	Chromosome 3: 196010790bp	Chromosome 3: 201046724bp	Chromosome 3: 196008862bp	Chromosome 3: 201044796bp	RT	9.4461e-06
GRMZM2G105922	Chromosome 2: 169536488bp	Chromosome 2: 173404447bp	Chromosome 2: 169536232bp	Chromosome 2: 173404191bp	RT	6.6317e-05
GRMZM2G105996	Chromosome 7: 19633309bp	Chromosome 7: 20300439bp	Chromosome 7: 19633309bp	Chromosome 7: 20300439bp	RT	6.13386e-09
GRMZM2G105996	Chromosome 7: 19857436bp	Chromosome 7: 20547195bp	Chromosome 7: 19633309bp	Chromosome 7: 20300439bp	RT	6.13386e-09
GRMZM2G105996	Chromosome 7: 20178755bp	Chromosome 7: 20893950bp	Chromosome 7: 19633309bp	Chromosome 7: 20300439bp	RT	6.13386e-09
GRMZM2G105999	Chromosome 7: 137104841bp	Chromosome 7: 142236798bp	Chromosome 7: 137121258bp	Chromosome 7: 142231557bp	RT	8.88445e-13
GRMZM2G106042	Chromosome 6: 36622448bp	Chromosome 6: 44623284bp	Chromosome 6: 36897912bp	Chromosome 6: 44904789bp	RT	4.02029e-11
GRMZM2G106042	Chromosome 6: 36897912bp	Chromosome 6: 44904789bp	Chromosome 6: 36897912bp	Chromosome 6: 44904789bp	RT	4.02029e-11
GRMZM2G106105	Chromosome 2: 7042248bp	Chromosome 2: 7092156bp	Chromosome 2: 6988942bp	Chromosome 2: 7144346bp	RT	0.0227826
GRMZM2G106137	Chromosome 4: 161236501bp	Chromosome 4: 166381643bp	Chromosome 4: 161189025bp	Chromosome 4: 166348829bp	RT	5.34783e-10
GRMZM2G106140	Chromosome 6: 149619491bp	Chromosome 6: 160548226bp	Chromosome 6: 149668604bp	Chromosome 6: 160597173bp	RT	3.17192e-11
GRMZM2G106190	Chromosome 6: 149668604bp	Chromosome 6: 160597173bp	Chromosome 6: 149668604bp	Chromosome 6: 160597173bp	RT	1.38694e-13
GRMZM2G106213	Chromosome 2: 174032056bp	Chromosome 2: 177875477bp	Chromosome 2: 174043121bp	Chromosome 2: 177886542bp	RT	2.28066e-06
GRMZM2G106235	Chromosome 9: 147952791bp	Chromosome 9: 154073481bp	Chromosome 9: 147952791bp	Chromosome 9: 154073481bp	RT	1.15426e-11
GRMZM2G106245	Chromosome 2: 6988942bp	Chromosome 2: 7144346bp	Chromosome 2: 6988942bp	Chromosome 2: 7144346bp	RT	3.3732e-08
GRMZM2G106324	Chromosome 9: 117201153bp	Chromosome 9: 122666474bp	Chromosome 9: 117558499bp	Chromosome 9: 122782775bp	RT	1.49897e-10
GRMZM2G106324	Chromosome 9: 117558499bp	Chromosome 9: 122782775bp	Chromosome 9: 117558499bp	Chromosome 9: 122782775bp	RT	1.49897e-10
GRMZM2G106338	Chromosome 5: 145535183bp	Chromosome 5: 148290825bp	Chromosome 5: 145535183bp	Chromosome 5: 148290825bp	RT	6.95257e-14
GRMZM2G106389	Chromosome 4: 2666258bp	Chromosome 4: 3511508bp	Chromosome 4: 2666258bp	Chromosome 4: 3511508bp	RT	2.58968e-07
GRMZM2G106389	Chromosome 4: 2674756bp	Chromosome 4: 3520008bp	Chromosome 4: 2674756bp	Chromosome 4: 3520008bp	RT	1.55728e-08
GRMZM2G106412	Chromosome 5: 178365570bp	Chromosome 5: 181660103bp	Chromosome 5: 178237249bp	Chromosome 5: 181531681bp	RT	0.000954992
GRMZM2G106420	Chromosome 4: 2687378bp	Chromosome 4: 3532629bp	Chromosome 4: 2687378bp	Chromosome 4: 3532629bp	RT	6.08991e-11
GRMZM2G106424	Chromosome 4: 209533665bp	Chromosome 4: 215734487bp	Chromosome 4: 209988269bp	Chromosome 4: 216210925bp	RT	5.65506e-10
GRMZM2G106424	Chromosome 4: 209988269bp	Chromosome 4: 216210925bp	Chromosome 4: 209988269bp	Chromosome 4: 216210925bp	RT	5.65506e-10
GRMZM2G106427	Chromosome 6: 102326736bp	Chromosome 6: 112451827bp	Chromosome 6: 102368093bp	Chromosome 6: 112503772bp	RT	1.68304e-07
GRMZM2G106427	Chromosome 6: 102542573bp	Chromosome 6: 112630423bp	Chromosome 6: 102542573bp	Chromosome 6: 112630423bp	RT	9.79364e-23
GRMZM2G106552	Chromosome 1: 257385033bp	Chromosome 1: 263869703bp	Chromosome 1: 257385033bp	Chromosome 1: 263869703bp	RT	2.7665e-32
GRMZM2G106600	Chromosome 7: 1792954bp	Chromosome 7: 1882497bp	Chromosome 7: 1792954bp	Chromosome 7: 1882497bp	RT	4.98077e-10
GRMZM2G106650	Chromosome 2: 112025236bp	Chromosome 2: 114664423bp	Chromosome 2: 112025236bp	Chromosome 2: 114664423bp	RT	3.47203e-13
GRMZM2G106673	Chromosome 4: 31142512bp	Chromosome 4: 33077152bp	Chromosome 4: 31142512bp	Chromosome 4: 33077152bp	RT	2.1674e-08
GRMZM2G106680	Chromosome 5: 182974700bp	Chromosome 5: 186642706bp	Chromosome 5: 182489823bp	Chromosome 5: 186161555bp	RT	9.09665e-05
GRMZM2G106680	Chromosome 5: 183177631bp	Chromosome 5: 186883919bp	Chromosome 5: 182489823bp	Chromosome 5: 186161555bp	RT	9.09665e-05
GRMZM2G106683	Chromosome 9: 20161668bp	Chromosome 9: 21992586bp	Chromosome 9: 20161668bp	Chromosome 9: 21992586bp	RT	1.03813e-09
GRMZM2G106795	Chromosome 4: 158638199bp	Chromosome 4: 163841941bp	Chromosome 4: 159254982bp	Chromosome 4: 164453025bp	RT	0.000269461
GRMZM2G106795	Chromosome 4: 158863929bp	Chromosome 4: 164056438bp	Chromosome 4: 159254982bp	Chromosome 4: 164453025bp	RT	0.000269461
GRMZM2G106881	Chromosome 2: 16140600bp	Chromosome 2: 16760461bp	Chromosome 2: 16140600bp	Chromosome 2: 16760461bp	RT	1.10296e-21
GRMZM2G106903	Chromosome 7: 82600340bp	Chromosome 7: 86902248bp	Chromosome 7: 83022622bp	Chromosome 7: 87352463bp	RT	4.60015e-14
GRMZM2G106903	Chromosome 7: 82814839bp	NA	Chromosome 7: 83022622bp	Chromosome 7: 87352463bp	RT	4.60015e-14
GRMZM2G106903	Chromosome 7: 83022622bp	Chromosome 7: 87352463bp	Chromosome 7: 83022622bp	Chromosome 7: 87352463bp	RT	4.60015e-14
GRMZM2G106906	Chromosome 3: 129264442bp	Chromosome 3: 130746283bp	Chromosome 3: 129264611bp	Chromosome 3: 130746452bp	RT	4.77133e-15
GRMZM2G106960	Chromosome 8: 136691695bp	Chromosome 8: 140779604bp	Chromosome 8: 136936214bp	Chromosome 8: 140956113bp	RT	7.39401e-18
GRMZM2G106960	Chromosome 8: 136936214bp	Chromosome 8: 140956113bp	Chromosome 8: 136936214bp	Chromosome 8: 140956113bp	RT	7.39401e-18
GRMZM2G106974	Chromosome 10: 74866136bp	Chromosome 10: 75977335bp	Chromosome 10: 74779786bp	Chromosome 10: 75889452bp	RT	3.57328e-21
GRMZM2G107065	Chromosome 7: 21517528bp	Chromosome 7: 22384005bp	Chromosome 7: 21517528bp	Chromosome 7: 22384005bp	RT	9.60269e-09
GRMZM2G107116	Chromosome 6: 120837738bp	Chromosome 6: 131448120bp	Chromosome 6: 120837738bp	Chromosome 6: 131448120bp	RT	3.10376e-11
GRMZM2G107163	Chromosome 1: 182927718bp	Chromosome 1: 186984637bp	Chromosome 1: 182927718bp	Chromosome 1: 186984637bp	RT	1.72459e-12
GRMZM2G107196	Chromosome 1: 63909417bp	Chromosome 1: 64036668bp	Chromosome 1: 63504364bp	Chromosome 1: 63650575bp	RT	0.000498724
GRMZM2G107211	Chromosome 3: 20780423bp	Chromosome 3: 20816640bp	Chromosome 3: 20780423bp	Chromosome 3: 20816640bp	RT	1.08951e-08
GRMZM2G107211	Chromosome 3: 21154135bp	Chromosome 3: 21193524bp	Chromosome 3: 21154135bp	Chromosome 3: 21193524bp	RT	3.44704e-20
GRMZM2G107226	Chromosome 10: 144824624bp	Chromosome 10: 147585223bp	Chromosome 10: 144824624bp	Chromosome 10: 147585223bp	RT	3.11896e-11
GRMZM2G107306	Chromosome 10: 123251091bp	Chromosome 10: 125780968bp	Chromosome 10: 123461102bp	Chromosome 10: 126025760bp	RT	0.00328476
GRMZM2G107322	Chromosome 4: 232047770bp	Chromosome 4: 239983091bp	Chromosome 4: 232047770bp	Chromosome 4: 239983091bp	RT	1.70609e-14
GRMZM2G107362	Chromosome 4: 232019011bp	Chromosome 4: 239953675bp	Chromosome 4: 232019011bp	Chromosome 4: 239953675bp	RT	4.51551e-14
GRMZM2G107402	Chromosome 5: 24181979bp	Chromosome 5: 25093678bp	Chromosome 5: 24079981bp	Chromosome 5: 25124551bp	RT	7.86527e-07
GRMZM2G107408	Chromosome 7: 8684684bp	Chromosome 7: 8846301bp	Chromosome 7: 8695681bp	Chromosome 7: 8858588bp	RT	2.22913e-08
GRMZM2G107417	Chromosome 1: 28615967bp	Chromosome 1: 28561475bp	Chromosome 1: 28615967bp	Chromosome 1: 28561475bp	RT	1.93532e-13
GRMZM2G107444	Chromosome 1: 52255062bp	Chromosome 1: 52212159bp	Chromosome 1: 52255062bp	Chromosome 1: 52212159bp	RT	4.12985e-08
GRMZM2G107473	Chromosome 1: 67452074bp	Chromosome 1: 67474934bp	Chromosome 1: 67435810bp	Chromosome 1: 67491197bp	RT	7.07565e-07
GRMZM2G107491	Chromosome 8: 161531018bp	Chromosome 8: 168300938bp	Chromosome 8: 161776110bp	Chromosome 8: 168539256bp	RT	4.36877e-17
GRMZM2G107491	Chromosome 8: 161776110bp	Chromosome 8: 168539256bp	Chromosome 8: 161776110bp	Chromosome 8: 168539256bp	RT	4.36877e-17
GRMZM2G107491	Chromosome 8: 161986123bp	Chromosome 8: 168746639bp	Chromosome 8: 161776110bp	Chromosome 8: 168539256bp	RT	4.36877e-17
GRMZM2G107495	Chromosome 1: 67143262bp	Chromosome 1: 67805851bp	Chromosome 1: 67435810bp	Chromosome 1: 67491197bp	RT	1.69725e-21
GRMZM2G107495	Chromosome 1: 67435810bp	Chromosome 1: 67491197bp	Chromosome 1: 67435810bp	Chromosome 1: 67491197bp	RT	1.69725e-21
GRMZM2G107562	Chromosome 7: 159172002bp	Chromosome 7: 168170872bp	Chromosome 7: 159172002bp	Chromosome 7: 168170872bp	RT	7.06475e-10
GRMZM2G107565	Chromosome 7: 158197475bp	Chromosome 7: 167220765bp	Chromosome 7: 158197475bp	Chromosome 7: 167220765bp	RT	2.83831e-11
GRMZM2G107597	Chromosome 1: 57248719bp	Chromosome 1: 57388788bp	Chromosome 1: 56965403bp	Chromosome 1: 57087228bp	RT	8.98693e-08
GRMZM2G107651	Chromosome 9: 152570807bp	Chromosome 9: 158699002bp	Chromosome 9: 152519268bp	Chromosome 9: 158650408bp	RT	0.0485261
GRMZM2G107665	Chromosome 9: 22342930bp	Chromosome 9: 24187747bp	Chromosome 9: 22342930bp	Chromosome 9: 24187747bp	RT	8.01977e-12
GRMZM2G107731	Chromosome 1: 44353404bp	Chromosome 1: 44159345bp	Chromosome 1: 44891300bp	Chromosome 1: 44685627bp	RT	0.125738
GRMZM2G107731	Chromosome 1: 44751750bp	Chromosome 1: 44557102bp	Chromosome 1: 44891300bp	Chromosome 1: 44685627bp	RT	0.125738
GRMZM2G107739	Chromosome 6: 153803634bp	Chromosome 6: 164805897bp	Chromosome 6: 153619121bp	Chromosome 6: 164616518bp	RT	3.18252e-13
GRMZM2G107741	Chromosome 1: 88753745bp	Chromosome 1: 89882134bp	Chromosome 1: 88830302bp	Chromosome 1: 89959269bp	RT	1.28467e-08
GRMZM2G107741	Chromosome 1: 88960935bp	Chromosome 1: 90086687bp	Chromosome 1: 88830302bp	Chromosome 1: 89959269bp	RT	1.28467e-08
GRMZM2G107741	Chromosome 1: 89257728bp	Chromosome 1: 90300141bp	Chromosome 1: 88830302bp	Chromosome 1: 89959269bp	RT	1.28467e-08
GRMZM2G107745	Chromosome 1: 292010478bp	Chromosome 1: 298944639bp	Chromosome 1: 292006479bp	Chromosome 1: 298940646bp	RT	6.66121e-13
GRMZM2G107771	Chromosome 4: 120553693bp	Chromosome 4: 125344440bp	Chromosome 4: 120994500bp	Chromosome 4: 125819923bp	RT	0.00210729
GRMZM2G107805	Chromosome 1: 25400391bp	Chromosome 1: 25510570bp	Chromosome 1: 25400391bp	Chromosome 1: 25510570bp	RT	4.56781e-19
GRMZM2G107984	Chromosome 1: 172959142bp	Chromosome 1: 177008514bp	Chromosome 1: 172959142bp	Chromosome 1: 177008514bp	RT	1.31841e-20
GRMZM2G108008	Chromosome 1: 211303020bp	Chromosome 1: 216081259bp	Chromosome 1: 211248271bp	Chromosome 1: 216025184bp	RT	5.47602e-14
GRMZM2G108085	Chromosome 5: 173850035bp	Chromosome 5: 177184427bp	Chromosome 5: 173850300bp	Chromosome 5: 177184692bp	RT	6.65888e-07
GRMZM2G108115	Chromosome 1: 273442823bp	Chromosome 1: 279953841bp	Chromosome 1: 273442823bp	Chromosome 1: 279953841bp	RT	1.3317e-20
GRMZM2G108133	Chromosome 7: 138413772bp	Chromosome 7: 144362950bp	Chromosome 7: 138414122bp	Chromosome 7: 144363300bp	RT	2.23106e-10
GRMZM2G108144	Chromosome 3: 221432079bp	Chromosome 3: 226958700bp	Chromosome 3: 221432079bp	Chromosome 3: 226958700bp	RT	8.76674e-08
GRMZM2G108144	Chromosome 3: 221486610bp	Chromosome 3: 227014578bp	Chromosome 3: 221486610bp	Chromosome 3: 227014578bp	RT	1.2109e-10
GRMZM2G108149	Chromosome 9: 101891060bp	Chromosome 9: 106217443bp	Chromosome 9: 101891060bp	Chromosome 9: 106217443bp	RT	1.62494e-12
GRMZM2G108207	Chromosome 2: 25434021bp	Chromosome 2: 26268453bp	Chromosome 2: 25435953bp	Chromosome 2: 26270385bp	RT	1.03839e-05
GRMZM2G108255	Chromosome 2: 68267354bp	Chromosome 2: 69916574bp	Chromosome 2: 68503788bp	Chromosome 2: 70155163bp	RT	2.08796e-10
GRMZM2G108255	Chromosome 2: 68503788bp	Chromosome 2: 70155163bp	Chromosome 2: 68503788bp	Chromosome 2: 70155163bp	RT	2.08796e-10
GRMZM2G108255	Chromosome 2: 68736828bp	Chromosome 2: 70381219bp	Chromosome 2: 68503788bp	Chromosome 2: 70155163bp	RT	2.08796e-10
GRMZM2G108255	Chromosome 2: 68968028bp	Chromosome 2: 70613978bp	Chromosome 2: 68503788bp	Chromosome 2: 70155163bp	RT	2.08796e-10
GRMZM2G108255	Chromosome 2: 69225284bp	Chromosome 2: 70880688bp	Chromosome 2: 68503788bp	Chromosome 2: 70155163bp	RT	2.08796e-10
GRMZM2G108265	Chromosome 9: 128113574bp	Chromosome 9: 133671557bp	Chromosome 9: 128516444bp	Chromosome 9: 134074736bp	RT	8.1887e-12
GRMZM2G108265	Chromosome 9: 128516444bp	Chromosome 9: 134074736bp	Chromosome 9: 128516444bp	Chromosome 9: 134074736bp	RT	8.1887e-12
GRMZM2G108277	Chromosome 1: 218699613bp	Chromosome 1: 223574840bp	Chromosome 1: 218717408bp	Chromosome 1: 223578522bp	RT	1.90957e-09
GRMZM2G108285	Chromosome 7: 155297825bp	Chromosome 7: 164253056bp	Chromosome 7: 155297825bp	Chromosome 7: 164253056bp	RT	5.55307e-09
GRMZM2G108285	Chromosome 7: 155602597bp	Chromosome 7: 164531898bp	Chromosome 7: 155602597bp	Chromosome 7: 164531898bp	RT	2.36625e-19
GRMZM2G108348	Chromosome 2: 178425872bp	Chromosome 2: 182767055bp	Chromosome 2: 178425872bp	Chromosome 2: 182767055bp	RT	7.35255e-09
GRMZM2G108355	Chromosome 5: 3660006bp	Chromosome 5: 3949904bp	Chromosome 5: 3660006bp	Chromosome 5: 3949904bp	RT	3.93524e-15
GRMZM2G108384	Chromosome 9: 128308318bp	Chromosome 9: 133868537bp	Chromosome 9: 128516444bp	Chromosome 9: 134074736bp	RT	7.23348e-11
GRMZM2G108384	Chromosome 9: 128516444bp	Chromosome 9: 134074736bp	Chromosome 9: 128516444bp	Chromosome 9: 134074736bp	RT	7.23348e-11
GRMZM2G108410	Chromosome 1: 239498154bp	Chromosome 1: 245073369bp	Chromosome 1: 239498154bp	Chromosome 1: 245073369bp	RT	1.97704e-13
GRMZM2G108416	Chromosome 1: 62336164bp	Chromosome 1: 62468625bp	Chromosome 1: 62455811bp	Chromosome 1: 62572665bp	RT	5.24329e-09
GRMZM2G108422	Chromosome 1: 168447149bp	Chromosome 1: 172396140bp	Chromosome 1: 168454463bp	Chromosome 1: 172403452bp	RT	1.35327e-06
GRMZM2G108422	Chromosome 1: 170596466bp	Chromosome 1: 174627954bp	Chromosome 1: 170867681bp	Chromosome 1: 174892885bp	RT	2.44095e-15
GRMZM2G108422	Chromosome 1: 170867681bp	Chromosome 1: 174892885bp	Chromosome 1: 170867681bp	Chromosome 1: 174892885bp	RT	2.44095e-15
GRMZM2G108424	Chromosome 3: 204430688bp	Chromosome 3: 209670055bp	Chromosome 3: 204358122bp	Chromosome 3: 209593078bp	RT	0.0216167
GRMZM2G108463	Chromosome 1: 244289577bp	Chromosome 1: 249943283bp	Chromosome 1: 244896409bp	Chromosome 1: 250542922bp	RT	0.000218115
GRMZM2G108463	Chromosome 1: 244490068bp	Chromosome 1: 250181181bp	Chromosome 1: 244896409bp	Chromosome 1: 250542922bp	RT	0.000218115
GRMZM2G108463	Chromosome 1: 244691083bp	Chromosome 1: 250292683bp	Chromosome 1: 244896409bp	Chromosome 1: 250542922bp	RT	0.000218115
GRMZM2G108523	Chromosome 1: 62462463bp	Chromosome 1: 62579317bp	Chromosome 1: 62462463bp	Chromosome 1: 62579317bp	RT	7.66576e-20
GRMZM2G108600	Chromosome 1: 213177563bp	Chromosome 1: 217981552bp	Chromosome 1: 213177563bp	Chromosome 1: 217981552bp	RT	1.31743e-10
GRMZM2G108686	Chromosome 2: 111056969bp	Chromosome 2: 113640630bp	Chromosome 2: 111056969bp	Chromosome 2: 113640630bp	RT	6.87771e-16
GRMZM2G108780	Chromosome 6: 74432842bp	Chromosome 6: 83602525bp	Chromosome 6: 74397397bp	Chromosome 6: 83591804bp	RT	1.51084e-06
GRMZM2G108871	Chromosome 3: 19677415bp	Chromosome 3: 19703652bp	Chromosome 3: 19677415bp	Chromosome 3: 19703652bp	RT	2.50483e-21
GRMZM2G108874	Chromosome 7: 152814759bp	Chromosome 7: 161767381bp	Chromosome 7: 152812890bp	Chromosome 7: 161769250bp	RT	0.00996296
GRMZM2G108912	Chromosome 2: 197191527bp	Chromosome 2: 203065139bp	Chromosome 2: 197191527bp	Chromosome 2: 203065139bp	RT	9.65485e-17
GRMZM2G108976	Chromosome 4: 211276052bp	Chromosome 4: 217517323bp	Chromosome 4: 211324061bp	Chromosome 4: 217564003bp	RT	0.00100236
GRMZM2G108996	Chromosome 5: 200162206bp	Chromosome 5: 208085620bp	Chromosome 5: 200032620bp	Chromosome 5: 207922300bp	RT	6.71111e-07
GRMZM2G108997	Chromosome 9: 104889078bp	Chromosome 9: 109231208bp	Chromosome 9: 105027454bp	Chromosome 9: 109375024bp	RT	1.4471e-07
GRMZM2G108997	Chromosome 9: 105399257bp	Chromosome 9: 109719162bp	Chromosome 9: 105027454bp	Chromosome 9: 109375024bp	RT	1.4471e-07
GRMZM2G113163	Chromosome 9: 155172819bp	Chromosome 9: 161276787bp	Chromosome 9: 155172819bp	Chromosome 9: 161276787bp	RT	2.66318e-09
GRMZM2G113229	Chromosome 1: 183811515bp	Chromosome 1: 187895425bp	Chromosome 1: 183811515bp	Chromosome 1: 187895425bp	RT	1.79482e-34
GRMZM2G113244	Chromosome 6: 88750758bp	Chromosome 6: 98301676bp	Chromosome 6: 88750758bp	Chromosome 6: 98301676bp	RT	4.37866e-11
GRMZM2G113250	Chromosome 1: 296979736bp	Chromosome 1: 303838966bp	Chromosome 1: 296979922bp	Chromosome 1: 303839152bp	RT	7.22657e-07
GRMZM2G113267	Chromosome 2: 209640515bp	Chromosome 2: 215794801bp	Chromosome 2: 209638998bp	Chromosome 2: 215793284bp	RT	0.0330533
GRMZM2G113272	Chromosome 6: 88731921bp	Chromosome 6: 98281162bp	Chromosome 6: 88750758bp	Chromosome 6: 98301676bp	RT	8.04727e-06
GRMZM2G113276	Chromosome 6: 139879109bp	Chromosome 6: 150750587bp	Chromosome 6: 140079569bp	Chromosome 6: 150957255bp	RT	4.67149e-16
GRMZM2G113276	Chromosome 6: 140079569bp	Chromosome 6: 150957255bp	Chromosome 6: 140079569bp	Chromosome 6: 150957255bp	RT	4.67149e-16
GRMZM2G116919	Chromosome 6: 107539039bp	Chromosome 6: 118974879bp	Chromosome 6: 107539039bp	Chromosome 6: 118974879bp	RT	1.05256e-10
GRMZM2G117012	Chromosome 5: 69476619bp	Chromosome 5: 71442637bp	Chromosome 5: 69349918bp	Chromosome 5: 71314153bp	RT	3.72929e-14
GRMZM2G117030	Chromosome 3: 60543738bp	Chromosome 3: 61103334bp	Chromosome 3: 60534415bp	Chromosome 3: 61094011bp	RT	2.80622e-07
GRMZM2G117100	Chromosome 5: 46313655bp	Chromosome 5: 47937754bp	Chromosome 5: 46422220bp	Chromosome 5: 48062372bp	RT	3.33658e-07
GRMZM2G117193	Chromosome 1: 213263370bp	Chromosome 1: 218071619bp	Chromosome 1: 213263370bp	Chromosome 1: 218071619bp	RT	2.9646e-09
GRMZM2G117198	Chromosome 8: 128671864bp	Chromosome 8: 132732529bp	Chromosome 8: 128671864bp	Chromosome 8: 132732529bp	RT	1.25448e-08
GRMZM2G117198	Chromosome 8: 129028469bp	Chromosome 8: 133078205bp	Chromosome 8: 128671864bp	Chromosome 8: 132732529bp	RT	1.25448e-08
GRMZM2G117198	Chromosome 8: 129323712bp	Chromosome 8: 133369299bp	Chromosome 8: 128671864bp	Chromosome 8: 132732529bp	RT	1.25448e-08
GRMZM2G117222	Chromosome 1: 70358698bp	Chromosome 1: 70888245bp	Chromosome 1: 70166530bp	Chromosome 1: 70695765bp	RT	4.80771e-15
GRMZM2G117238	Chromosome 5: 190532189bp	Chromosome 5: 194621983bp	Chromosome 5: 190532189bp	Chromosome 5: 194621983bp	RT	4.78482e-09
GRMZM2G117298	Chromosome 6: 144975880bp	Chromosome 6: 155916120bp	Chromosome 6: 144975880bp	Chromosome 6: 155916120bp	RT	4.65883e-14
GRMZM2G121354	Chromosome 6: 81784050bp	Chromosome 6: 91245113bp	Chromosome 6: 81210502bp	Chromosome 6: 90655396bp	RT	4.48764e-07
GRMZM2G121360	Chromosome 9: 130354041bp	Chromosome 9: 135929853bp	Chromosome 9: 130354041bp	Chromosome 9: 135929853bp	RT	1.86495e-08
GRMZM2G121366	Chromosome 5: 151755090bp	Chromosome 5: 154884176bp	Chromosome 5: 151755090bp	Chromosome 5: 154884176bp	RT	7.21202e-09
GRMZM2G121427	Chromosome 2: 202226494bp	Chromosome 2: 208211280bp	Chromosome 2: 202113031bp	Chromosome 2: 208099950bp	RT	9.16201e-06
GRMZM2G121468	Chromosome 5: 174265176bp	Chromosome 5: 177616101bp	Chromosome 5: 174262856bp	Chromosome 5: 177613781bp	RT	1.23031e-09
GRMZM2G121495	Chromosome 4: 230858080bp	Chromosome 4: 238748024bp	Chromosome 4: 230728505bp	Chromosome 4: 238629978bp	RT	9.03068e-06
GRMZM2G121514	Chromosome 6: 147412382bp	Chromosome 6: 158302806bp	Chromosome 6: 147412382bp	Chromosome 6: 158302806bp	RT	4.1468e-16
GRMZM2G121621	Chromosome 9: 100043248bp	Chromosome 9: 104334860bp	Chromosome 9: 100043248bp	Chromosome 9: 104334860bp	RT	2.8855e-10
GRMZM2G121747	Chromosome 3: 23487181bp	Chromosome 3: 23532937bp	Chromosome 3: 23420383bp	Chromosome 3: 23557895bp	RT	2.49285e-14
GRMZM2G121840	Chromosome 5: 2131559bp	Chromosome 5: 2435608bp	Chromosome 5: 2131559bp	Chromosome 5: 2435608bp	RT	7.27768e-14
GRMZM2G121868	Chromosome 2: 209638998bp	Chromosome 2: 215793284bp	Chromosome 2: 209638998bp	Chromosome 2: 215793284bp	RT	8.1271e-08
GRMZM2G121948	Chromosome 2: 220989332bp	Chromosome 2: 227057259bp	Chromosome 2: 220989332bp	Chromosome 2: 227057259bp	RT	8.46921e-13
GRMZM2G121990	Chromosome 1: 65497065bp	Chromosome 1: 65654739bp	Chromosome 1: 65497065bp	Chromosome 1: 65654739bp	RT	1.11408e-08
GRMZM2G122039	Chromosome 4: 214631949bp	Chromosome 4: 221084674bp	Chromosome 4: 214632065bp	Chromosome 4: 221084790bp	RT	0.000345152
GRMZM2G122072	Chromosome 3: 200293206bp	Chromosome 3: 205450902bp	Chromosome 3: 200609437bp	Chromosome 3: 205770072bp	RT	3.34908e-09
GRMZM2G122072	Chromosome 3: 200609437bp	Chromosome 3: 205770072bp	Chromosome 3: 200609437bp	Chromosome 3: 205770072bp	RT	3.34908e-09
GRMZM2G122076	Chromosome 4: 77781642bp	Chromosome 4: 80747766bp	Chromosome 4: 77703100bp	Chromosome 4: 80670084bp	RT	4.17515e-07
GRMZM2G122076	Chromosome 4: 79443204bp	Chromosome 4: 82439063bp	Chromosome 4: 79077680bp	Chromosome 4: 82064946bp	RT	0.0308343
GRMZM2G122126	Chromosome 1: 207650766bp	Chromosome 1: 212268025bp	Chromosome 1: 207574447bp	Chromosome 1: 212161392bp	RT	3.24314e-07
GRMZM2G122139	Chromosome 1: 282719043bp	Chromosome 1: 289467219bp	Chromosome 1: 282602341bp	Chromosome 1: 289348622bp	RT	0.000442697
GRMZM2G122172	Chromosome 6: 103656443bp	Chromosome 6: 113758568bp	Chromosome 6: 103656443bp	Chromosome 6: 113758568bp	RT	2.50984e-10
GRMZM2G122239	Chromosome 2: 61954767bp	Chromosome 2: 63352496bp	Chromosome 2: 61954767bp	Chromosome 2: 63352496bp	RT	1.47809e-29
GRMZM2G122239	Chromosome 2: 62184660bp	Chromosome 2: 63601218bp	Chromosome 2: 62503605bp	Chromosome 2: 63911550bp	RT	4.66503e-10
GRMZM2G122239	Chromosome 2: 62503605bp	Chromosome 2: 63911550bp	Chromosome 2: 62503605bp	Chromosome 2: 63911550bp	RT	4.66503e-10
GRMZM2G122302	Chromosome 6: 111357116bp	Chromosome 6: 122208708bp	Chromosome 6: 111357116bp	Chromosome 6: 122208708bp	RT	3.7675e-11
GRMZM2G122306	Chromosome 6: 55226659bp	Chromosome 6: 64352633bp	Chromosome 6: 55226659bp	Chromosome 6: 64352633bp	RT	9.62928e-09
GRMZM2G122476	Chromosome 9: 101447038bp	Chromosome 9: 105772642bp	Chromosome 9: 101416988bp	Chromosome 9: 105742412bp	RT	5.15065e-12
GRMZM2G122666	Chromosome 3: 34497932bp	Chromosome 3: 34673451bp	Chromosome 3: 34497932bp	Chromosome 3: 34673451bp	RT	9.45591e-10
GRMZM2G122666	Chromosome 3: 35502374bp	Chromosome 3: 35680685bp	Chromosome 3: 35502374bp	Chromosome 3: 35680685bp	RT	1.52753e-09
GRMZM2G122666	Chromosome 3: 35506016bp	Chromosome 3: 35684327bp	Chromosome 3: 35506016bp	Chromosome 3: 35684327bp	RT	2.36201e-07
GRMZM2G122666	Chromosome 3: 35755448bp	Chromosome 3: 35937991bp	Chromosome 3: 36217931bp	Chromosome 3: 36416475bp	RT	1.36389e-08
GRMZM2G122666	Chromosome 3: 35779968bp	Chromosome 3: 35962640bp	Chromosome 3: 35779968bp	Chromosome 3: 35962640bp	RT	2.39513e-08
GRMZM2G122666	Chromosome 3: 36217931bp	Chromosome 3: 36416475bp	Chromosome 3: 36217931bp	Chromosome 3: 36416475bp	RT	1.36389e-08
GRMZM2G122787	Chromosome 1: 11711368bp	Chromosome 1: 11800164bp	Chromosome 1: 11711368bp	Chromosome 1: 11800164bp	RT	7.8126e-08
GRMZM2G122805	Chromosome 5: 37462018bp	Chromosome 5: 38873709bp	Chromosome 5: 37731988bp	Chromosome 5: 39127430bp	RT	2.25967e-09
GRMZM2G122805	Chromosome 5: 37740386bp	Chromosome 5: 39135828bp	Chromosome 5: 37731988bp	Chromosome 5: 39127430bp	RT	2.25967e-09
GRMZM2G122805	Chromosome 5: 37940503bp	Chromosome 5: 39334151bp	Chromosome 5: 37731988bp	Chromosome 5: 39127430bp	RT	2.25967e-09
GRMZM2G122810	Chromosome 7: 18148873bp	Chromosome 7: 18647280bp	Chromosome 7: 18148873bp	Chromosome 7: 18647280bp	RT	2.70778e-09
GRMZM2G122841	Chromosome 7: 159509069bp	Chromosome 7: 168510821bp	Chromosome 7: 159509069bp	Chromosome 7: 168510821bp	RT	5.63123e-11
GRMZM2G122892	Chromosome 6: 114921698bp	Chromosome 6: 125625309bp	Chromosome 6: 114920824bp	Chromosome 6: 125626183bp	RT	0.000472341
GRMZM2G122965	Chromosome 1: 47475294bp	Chromosome 1: 47289224bp	Chromosome 1: 47475294bp	Chromosome 1: 47289224bp	RT	1.54851e-08
GRMZM2G122983	Chromosome 4: 131816003bp	Chromosome 4: 136750417bp	Chromosome 4: 131902807bp	Chromosome 4: 136837320bp	RT	1.06854e-22
GRMZM2G122983	Chromosome 4: 134985240bp	Chromosome 4: 140102792bp	Chromosome 4: 133951415bp	Chromosome 4: 138956739bp	RT	0.000850681
GRMZM2G122999	Chromosome 3: 129264611bp	Chromosome 3: 130746452bp	Chromosome 3: 129264611bp	Chromosome 3: 130746452bp	RT	4.43636e-08
GRMZM2G123122	Chromosome 2: 26763752bp	Chromosome 2: 27654977bp	Chromosome 2: 26575512bp	Chromosome 2: 27467607bp	RT	0.000654944
GRMZM2G123309	Chromosome 8: 145296307bp	Chromosome 8: 149582413bp	Chromosome 8: 145296307bp	Chromosome 8: 149582413bp	RT	3.89798e-09
GRMZM2G123355	Chromosome 4: 191225037bp	Chromosome 4: 197169712bp	Chromosome 4: 191261259bp	Chromosome 4: 197205930bp	RT	0.027312
GRMZM2G123407	Chromosome 3: 46178501bp	Chromosome 3: 46171507bp	Chromosome 3: 46179405bp	Chromosome 3: 46172411bp	RT	1.83247e-09
GRMZM2G123407	Chromosome 3: 46968525bp	Chromosome 3: 47002269bp	Chromosome 3: 47288493bp	Chromosome 3: 47700095bp	RT	1.00746e-16
GRMZM2G123407	Chromosome 3: 47288493bp	Chromosome 3: 47700095bp	Chromosome 3: 47288493bp	Chromosome 3: 47700095bp	RT	1.00746e-16
GRMZM2G123407	Chromosome 3: 47501986bp	Chromosome 3: 47930751bp	Chromosome 3: 47288493bp	Chromosome 3: 47700095bp	RT	1.00746e-16
GRMZM2G123407	Chromosome 3: 47850352bp	Chromosome 3: 48258843bp	Chromosome 3: 47288493bp	Chromosome 3: 47700095bp	RT	1.00746e-16
GRMZM2G123440	Chromosome 6: 103603031bp	Chromosome 6: 113703827bp	Chromosome 6: 103603031bp	Chromosome 6: 113703827bp	RT	2.52561e-12
GRMZM2G123459	Chromosome 5: 11612753bp	Chromosome 5: 12128419bp	Chromosome 5: 11612753bp	Chromosome 5: 12128419bp	RT	1.19961e-12
GRMZM2G123482	Chromosome 6: 97398330bp	Chromosome 6: 107126585bp	Chromosome 6: 97395682bp	Chromosome 6: 107123937bp	RT	3.37215e-15
GRMZM2G123660	Chromosome 2: 147368061bp	Chromosome 2: 151070534bp	Chromosome 2: 147342035bp	Chromosome 2: 151044683bp	RT	8.61246e-05
GRMZM2G123660	Chromosome 2: 147917754bp	Chromosome 2: 151641016bp	Chromosome 2: 147342035bp	Chromosome 2: 151044683bp	RT	8.61246e-05
GRMZM2G123709	Chromosome 9: 126456190bp	Chromosome 9: 131931162bp	Chromosome 9: 126457630bp	Chromosome 9: 131932602bp	RT	5.26576e-26
GRMZM2G123790	Chromosome 4: 223339581bp	Chromosome 4: 230049297bp	Chromosome 4: 224381309bp	Chromosome 4: 231067200bp	RT	0.965927
GRMZM2G123876	Chromosome 1: 294966257bp	Chromosome 1: 301884074bp	Chromosome 1: 294966257bp	Chromosome 1: 301884074bp	RT	4.166e-10
GRMZM2G123884	Chromosome 1: 222851192bp	Chromosome 1: 228035082bp	Chromosome 1: 222776224bp	Chromosome 1: 228006344bp	RT	0.00112052
GRMZM2G123900	Chromosome 1: 154340962bp	Chromosome 1: 158017077bp	Chromosome 1: 154329031bp	Chromosome 1: 158005146bp	RT	2.25664e-06
GRMZM2G123966	Chromosome 5: 163932310bp	Chromosome 5: 167194006bp	Chromosome 5: 163932310bp	Chromosome 5: 167194006bp	RT	2.49013e-21
GRMZM2G124026	Chromosome 5: 163980450bp	Chromosome 5: 167241998bp	Chromosome 5: 163938940bp	Chromosome 5: 167200636bp	RT	1.11743e-09
GRMZM2G124047	Chromosome 8: 172585039bp	Chromosome 8: 179565591bp	Chromosome 8: 172585039bp	Chromosome 8: 179565591bp	RT	2.41864e-14
GRMZM2G124053	Chromosome 4: 196749337bp	Chromosome 4: 202684853bp	Chromosome 4: 196749337bp	Chromosome 4: 202684853bp	RT	7.06727e-13
GRMZM2G124059	Chromosome 9: 136336304bp	Chromosome 9: 142167102bp	Chromosome 9: 136336304bp	Chromosome 9: 142167102bp	RT	8.04511e-17
GRMZM2G124091	Chromosome 8: 172619138bp	Chromosome 8: 179613342bp	Chromosome 8: 172619138bp	Chromosome 8: 179613342bp	RT	2.65585e-16
GRMZM2G124143	Chromosome 1: 14102226bp	Chromosome 1: 14215055bp	Chromosome 1: 14102226bp	Chromosome 1: 14215055bp	RT	1.15828e-10
GRMZM2G124151	Chromosome 4: 235945346bp	Chromosome 4: 243991909bp	Chromosome 4: 235945346bp	Chromosome 4: 243991909bp	RT	7.73271e-20
GRMZM2G124175	Chromosome 5: 4603416bp	Chromosome 5: 4881422bp	Chromosome 5: 4603113bp	Chromosome 5: 4881119bp	RT	6.81195e-08
GRMZM2G124203	Chromosome 1: 214955728bp	Chromosome 1: 219790464bp	Chromosome 1: 214955728bp	Chromosome 1: 219790464bp	RT	7.239e-30
GRMZM2G124209	Chromosome 1: 53758451bp	Chromosome 1: 53835973bp	Chromosome 1: 54001164bp	Chromosome 1: 54079500bp	RT	1.28131e-18
GRMZM2G124209	Chromosome 1: 54001164bp	Chromosome 1: 54079500bp	Chromosome 1: 54001164bp	Chromosome 1: 54079500bp	RT	1.28131e-18
GRMZM2G124209	Chromosome 1: 54518041bp	Chromosome 1: 54608165bp	Chromosome 1: 54001164bp	Chromosome 1: 54079500bp	RT	1.28131e-18
GRMZM2G124239	Chromosome 9: 123653897bp	Chromosome 9: 129078798bp	Chromosome 9: 123653897bp	Chromosome 9: 129078798bp	RT	1.65176e-13
GRMZM2G124243	Chromosome 5: 4608151bp	Chromosome 5: 4886157bp	Chromosome 5: 4608151bp	Chromosome 5: 4886157bp	RT	2.57698e-09
GRMZM2G124281	Chromosome 1: 211770661bp	Chromosome 1: 216544235bp	Chromosome 1: 212578636bp	Chromosome 1: 217368668bp	RT	1.09967e-11
GRMZM2G124281	Chromosome 1: 212146193bp	Chromosome 1: 216932419bp	Chromosome 1: 212578636bp	Chromosome 1: 217368668bp	RT	1.09967e-11
GRMZM2G124281	Chromosome 1: 212578636bp	Chromosome 1: 217368668bp	Chromosome 1: 212578636bp	Chromosome 1: 217368668bp	RT	1.09967e-11
GRMZM2G124301	Chromosome 1: 235152991bp	Chromosome 1: 240617569bp	Chromosome 1: 235394551bp	Chromosome 1: 240868240bp	RT	5.65634e-11
GRMZM2G124301	Chromosome 1: 235394551bp	Chromosome 1: 240868240bp	Chromosome 1: 235394551bp	Chromosome 1: 240868240bp	RT	5.65634e-11
GRMZM2G124335	Chromosome 2: 211907125bp	Chromosome 2: 218030156bp	Chromosome 2: 212138614bp	Chromosome 2: 218266188bp	RT	3.62692e-15
GRMZM2G124335	Chromosome 2: 212138614bp	Chromosome 2: 218266188bp	Chromosome 2: 212138614bp	Chromosome 2: 218266188bp	RT	3.62692e-15
GRMZM2G124353	Chromosome 1: 15352472bp	Chromosome 1: 15477376bp	Chromosome 1: 15352472bp	Chromosome 1: 15477376bp	RT	2.42404e-11
GRMZM2G124365	Chromosome 8: 172656795bp	Chromosome 8: 179650984bp	Chromosome 8: 172656795bp	Chromosome 8: 179650984bp	RT	5.29927e-10
GRMZM2G124417	Chromosome 1: 193556102bp	Chromosome 1: 197857311bp	Chromosome 1: 193556102bp	Chromosome 1: 197857311bp	RT	6.4263e-15
GRMZM2G124455	Chromosome 8: 91380470bp	Chromosome 8: 93627057bp	Chromosome 8: 91254986bp	Chromosome 8: 93498590bp	RT	0.0352365
GRMZM2G124460	Chromosome 5: 212248494bp	Chromosome 5: 220583844bp	Chromosome 5: 212248494bp	Chromosome 5: 220583844bp	RT	1.295e-10
GRMZM2G124466	Chromosome 10: 146590217bp	Chromosome 10: 149411877bp	Chromosome 10: 146619110bp	Chromosome 10: 149440304bp	RT	0.00202819
GRMZM2G124476	Chromosome 10: 146579924bp	Chromosome 10: 149401584bp	Chromosome 10: 146579924bp	Chromosome 10: 149401584bp	RT	3.58572e-09
GRMZM2G124502	Chromosome 10: 146573625bp	Chromosome 10: 149395284bp	Chromosome 10: 146574600bp	Chromosome 10: 149396259bp	RT	6.88649e-09
GRMZM2G124509	Chromosome 6: 42490577bp	Chromosome 6: 50314131bp	Chromosome 6: 41827132bp	Chromosome 6: 49658332bp	RT	1.51404e-06
GRMZM2G124524	Chromosome 2: 150219637bp	Chromosome 2: 153920949bp	Chromosome 2: 150575046bp	Chromosome 2: 154283124bp	RT	2.49895e-06
GRMZM2G124557	Chromosome 1: 189389806bp	Chromosome 1: 193549658bp	Chromosome 1: 189389806bp	Chromosome 1: 193549658bp	RT	2.62788e-28
GRMZM2G124557	Chromosome 1: 189860687bp	Chromosome 1: 194045842bp	Chromosome 1: 189860687bp	Chromosome 1: 194045842bp	RT	1.99616e-09
GRMZM2G124573	Chromosome 5: 123319623bp	Chromosome 5: 125965963bp	Chromosome 5: 123623594bp	Chromosome 5: 126283256bp	RT	1.88721e-09
[truncated: 13,047 more rows]

## Sheet: Table S5
Supplementary Table S5. List of genes significantly associated with agronomic traits in TWAS analysis across six tissues
Gene	Tissue	Trait	Category	Annotation
AC207722.2_FG009	LD	DTSGDD, DTAGDD, DTS, DTA, EH	Category 1	Light-Harvesting Chlorophyll A/B protein （LHCP）
GRMZM2G002756	LN	DTSGDD, DTAGDD, DTS, DTA	Category 1	ATP-dependent Clp protease adaptor protein ClpS containing protein
GRMZM2G003318	LD	DTSGDD, DTS, DTA	Category 2	Fibrillin1
GRMZM2G014653	LN	DTSGDD, DTAGDD, DTS, DTA	Category 1	NAC domain-containing protein 48
GRMZM2G016622	LD	DTAGDD, DTS, DTA	Category 1	Photosystem I reaction center subunit IV
GRMZM2G022926	LN	DTSGDD	Category 1	OSJNBa0070C17.17-like protein
GRMZM2G025882	LD	EH, EP	Category 1	Beta-propeller domain of methanol dehydrogenase type
GRMZM2G026371	LD	DTSGDD, DTAGDD, DTS, DTA	Category 2	DEAD-box ATP-dependent RNA helicase 25, p-loop containing nucleoside triphosphate hydrolase superfamily protein
GRMZM2G027166	LN	DTSGDD, DTS	Category 1	Genetic modifier
GRMZM2G033885	LD	DTAGDD, DTS, DTA	Category 1	photosystem II subunit29, Chlorophyll a-b binding protein, chloroplastic
GRMZM2G043075	LN	EP	Category 2	MATE efflux pseudogene, Protein DETOXIFICATION
GRMZM2G035557	LN	DTSGDD, DTA	Category 2
GRMZM2G035749	LN	DTSGDD, DTAGDD, DTS, DTA	Category 1	Beta-amylase 3 chloroplastic, EC:3.2.1.2
GRMZM2G047954	LD	DTSGDD, DTAGDD, DTS, DTA	Category 1	Oxygen-evolving enhancer protein 2-1 chloroplastic
GRMZM2G057243	LB	EH	Category 2	Carotenoid 910（9'10'）-cleavage dioxygenase 1
GRMZM2G060114	LN	EP	Category 1	Mitochondrial transcription termination factor family protein
GRMZM2G060742	LD	PH, EH	Category 1	Citrate transporter family protein
GRMZM2G071166	LT	DTAGDD, DTA	Category 1	DUF309 domain protein
GRMZM2G077541	LD	EH, EP	Category 1	Protein DJ-1 homolog D
GRMZM2G086835	LN	DTSGDD, DTAGDD, DTS, DTA	Category 1	Zinc finger protein 7
GRMZM2G086935	RT	DTSGDD, DTAGDD, DTS, DTA	Category 1
GRMZM2G088088	LB	DTSGDD, DTAGDD, DTS, DTA	Category 1	Importin subunit alpha
GRMZM2G090738	LN	PE	Category 2
GRMZM2G092793	LN	DTAGDD, DTA	Category 1	Sialin
GRMZM2G093210	LD	ASI	Category 1
GRMZM2G098606	RT	DTSGDD, DTAGDD, DTS, DTA	Category 2
GRMZM2G111872	LN	DTSGDD, DTS, DTA	Category 1	Farnesylated protein 3
GRMZM2G116689	LD	DTSGDD, DTAGDD, DTS, DTA	Category 2	Ubiquitin-NEDD8-like protein RUB1
GRMZM2G118462	LN	DTSGDD, DTAGDD	Category 1	Probable alpha, alpha-trehalose-phosphate synthase [UDP-forming] 7, Trehalose-6-phosphate synthase15
GRMZM2G120942	LB	DTA	Category 2	Transcription initiation factor TFIID subunit 10
GRMZM2G125635	LD	EH	Category 1	S-adenosylmethionine decarboxylase proenzyme, EC:4.1.1.50
GRMZM2G132633	LN	DTSGDD	Category 1	Transcription factor IIA alpha/beta subunit
GRMZM2G136344	LN	DTSGDD, DTAGDD, DTS, DTA	Category 1	Zeaxanthin epoxidase, chloroplastic
GRMZM2G142836	LN	DTA	Category 1	Quinolinate synthase, chloroplastic, EC:2.5.1.72
GRMZM2G150697	LN	DTSGDD, DTAGDD, DTS, DTA	Category 1
GRMZM2G326270	LN	PH	Category 1	Haloacid dehalogenase-like hydrolase domain-containing protein 3, Rhythmically expressed protein
GRMZM2G345039	LD	DTSGDD, DTAGDD, DTS, DTA	Category 1	RNase PH-like protein
GRMZM2G372632	LN	DTSGDD, DTAGDD, DTS, DTA	Category 1	Pentatricopeptide repeat-containing protein At4g31850, chloroplastic, Proton RTadient regulation3-like protein
GRMZM2G381129	LD	DTSGDD, DTS, DTA	Category 1	Pyridoxal phosphate homeostasis protein
GRMZM2G403828	LT	DTSGDD, DTS	Category 2	Putative calmodulin-binding family protein, IQ domain-containing protein IQM3
GRMZM2G568636	LD	DTSGDD, DTAGDD, DTS, DTA	Category 1	Nitrate reductase [NADH]-like, Cofactor FAD 1、Mo-molybdopterin
GRMZM2G430526	RT	DTSGDD, DTAGDD, DTS, DTA, PH, EH, EHdivPH	Category 2
GRMZM2G430526	SH	DTSGDD, DTAGDD, DTS, DTA, EH, EHdivPH	Category 2
GRMZM2G430526	LB	DTSGDD, DTAGDD, DTS, DTA, EH	Category 2
GRMZM2G010095	RT	EH	Category 2	C2 NT-type domain-containing protein
GRMZM2G171650	SH	DTSGDD, DTS, DTA	Category 2	MADS-box transcription factor 56
GRMZM2G171650	RT	PH	Category 2
GRMZM2G060940	LD	20KernelWeight	Category 2
GRMZM2G118950	RT	20KernelWeight	Category 1
GRMZM2G123986	LD	20KernelWeight	Category 1
GRMZM2G427054	LD	20KernelWeight	Category 1
GRMZM2G117513	LT	UpperLeafAngle	Category 1
GRMZM2G138496	SH	UpperLeafAngle	Category 2
GRMZM2G428356	LD	UpperLeafAngle	Category 2
GRMZM2G428356	LN	UpperLeafAngle	Category 2
GRMZM2G168002	LN	TotalKernelVolume	Category 1
GRMZM2G328742	SH	TotalKernelVolume	Category 1
GRMZM2G000764	LB	TilleringIndex	Category 1
GRMZM2G048277	RT	TasselPrimaryBranches	Category 1
GRMZM2G092923	SH	TasselLength	Category 2
GRMZM2G092923	LB	TasselLength	Category 2
GRMZM2G039895	RT	TasselBranchLength	Category 2
GRMZM2G704347	RT	TasselBranchLength	Category 2
GRMZM2G083076	LD	SpikeletsPrimaryBranch	Category 1
GRMZM2G106190	LD	SouthernLeafBlight	Category 1
GRMZM2G130678	LD	SouthernLeafBlight	Category 2
GRMZM2G428168	LN	SouthernLeafBlight	Category 1
GRMZM2G012891	LD	SecondaryBranchNumber	Category 1
GRMZM2G025966	LD	SecondaryBranchNumber	Category 1
GRMZM2G094017	LD	SecondaryBranchNumber	Category 1
GRMZM2G162537	LT	SecondaryBranchNumber	Category 2
GRMZM2G000909	LN	NIRProtein	Category 1
GRMZM2G111225	LB	NIRProtein	Category 2
GRMZM2G003640	LT	NIROil	Category 2
GRMZM5G865298	LN	MiddleLeafAngle	Category 1
GRMZM2G012601	RT	LeafWidth	Category 1
GRMZM2G045987	LD	LeafWidth	Category 1
GRMZM2G117854	LD	LeafWidth	Category 2
GRMZM2G031941	SH	LeafLength	Category 1
GRMZM2G149717	LD	LeafLength	Category 1
GRMZM2G338693	SH	LeafLength	Category 1
GRMZM2G103666	LN	LeafLength	Category 1
GRMZM2G083301	SH	EarWeight	Category 2
GRMZM2G130101	RT	EarWeight	Category 2
GRMZM2G160231	RT	EarWeight	Category 1
GRMZM2G048928	RT	EarRowNumber	Category 1
GRMZM2G080917	LN	EarRowNumber	Category 1
GRMZM2G092459	RT	EarLength,SeedSetLength	Category 2
GRMZM2G092459	LB	EarLength,SeedSetLength	Category 2
GRMZM2G087655	LT	EarLength	Category 1
GRMZM2G054548	LB	EarDiameter	Category 2
GRMZM2G100419	LB	EarDiameter	Category 2
GRMZM2G027021	LT	CobWeight	Category 1
Note: Category 1: Genes significantly associated in only one tissue. Category 2: Genes associated in multiple tissues.

## Sheet: Table S6
Supplementary Table S6. Agronomic trait-associated QTLs from five populations
Traits	v3 QTL	v5 QTL	Source
Cob weight Genetic value	Chromosome 1: 52921070bp	Chromosome 1: 52487288bp	Phe1
Cob weight Genetic value	Chromosome 1: 87457560bp	Chromosome 1: 88449408bp	Phe1
Cob weight Genetic value	Chromosome 1: 155438191bp	Chromosome 1: 159099233bp	Phe1
Cob weight Genetic value	Chromosome 1: 251216203bp	Chromosome 1: 257329806bp	Phe1
Cob weight Genetic value	Chromosome 1: 273207342bp	Chromosome 1: 279709311bp	Phe1
Cob weight Genetic value	Chromosome 2: 12811557bp	Chromosome 2: 13320608bp	Phe1
Cob weight Genetic value	Chromosome 2: 28674990bp	Chromosome 2: 29561926bp	Phe1
Cob weight Genetic value	Chromosome 3: 112170139bp	Chromosome 3: 99326876bp	Phe1
Cob weight Genetic value	Chromosome 3: 89431031bp	Chromosome 3: 110912909bp	Phe1
Cob weight Genetic value	Chromosome 3: 125733857bp	Chromosome 3: 127172304bp	Phe1
Cob weight Genetic value	Chromosome 3: 198209077bp	Chromosome 3: 203320882bp	Phe1
Cob weight Genetic value	Chromosome 3: 205671987bp	Chromosome 3: 211091152bp	Phe1
Cob weight Genetic value	Chromosome 3: 212300984bp	Chromosome 3: 217848357bp	Phe1
Cob weight Genetic value	Chromosome 4: 14065124bp	Chromosome 4: 15006698bp	Phe1
Cob weight Genetic value	Chromosome 4: 160687155bp	Chromosome 4: 165825764bp	Phe1
Cob weight Genetic value	Chromosome 4: 175672174bp	Chromosome 4: 180706381bp	Phe1
Cob weight Genetic value	Chromosome 5: 10524789bp	Chromosome 5: 11011459bp	Phe1
Cob weight Genetic value	Chromosome 5: 39906410bp	Chromosome 5: 41364168bp	Phe1
Cob weight Genetic value	Chromosome 5: 95137052bp	Chromosome 5: 97290017bp	Phe1
Cob weight Genetic value	Chromosome 5: 156982304bp	Chromosome 5: 160164329bp	Phe1
Cob weight Genetic value	Chromosome 5: 198058092bp	Chromosome 5: 205932037bp	Phe1
Cob weight Genetic value	Chromosome 5: 208142304bp	Chromosome 5: 216401698bp	Phe1
Cob weight Genetic value	Chromosome 6: 143666320bp	Chromosome 6: 154602338bp	Phe1
Cob weight Genetic value	Chromosome 6: 155864162bp	Chromosome 6: 167127009bp	Phe1
Cob weight Genetic value	Chromosome 7: 117336881bp	Chromosome 7: 122452749bp	Phe1
Cob weight Genetic value	Chromosome 7: 132216798bp	Chromosome 7: 137532904bp	Phe1
Cob weight Genetic value	Chromosome 7: 169697460bp	Chromosome 7: 178725865bp	Phe1
Cob weight Genetic value	Chromosome 8: 26873550bp	Chromosome 8: 27574007bp	Phe1
Cob weight Genetic value	Chromosome 8: 118495395bp	Chromosome 8: 121711159bp	Phe1
Cob weight Genetic value	Chromosome 8: 141885923bp	Chromosome 8: 146059960bp	Phe1
Cob weight Genetic value	Chromosome 8: 161775764bp	Chromosome 8: 168538910bp	Phe1
Cob weight Genetic value	Chromosome 8: 161776581bp	Chromosome 8: 168539727bp	Phe1
Cob weight Genetic value	Chromosome 9: 14032466bp	Chromosome 9: 15596647bp	Phe1
Cob weight Genetic value	Chromosome 9: 45664711bp	Chromosome 9: 48418824bp	Phe1
Cob weight Genetic value	Chromosome 9: 78028192bp	Chromosome 9: 82191131bp	Phe1
Cob weight Genetic value	Chromosome 9: 99292041bp	Chromosome 9: 103584750bp	Phe1
Cob weight Genetic value	Chromosome 9: 123216453bp	Chromosome 9: 128561098bp	Phe1
Cob weight Genetic value	Chromosome 10: 30335703bp	Chromosome 10: 30783765bp	Phe1
Cob weight Genetic value	Chromosome 10: 39607182bp	Chromosome 10: 40338340bp	Phe1
Cob weight Genetic value	Chromosome 10: 45721047bp	Chromosome 10: 46519862bp	Phe1
Cob weight Genetic value	Chromosome 10: 69603605bp	Chromosome 10: 70611042bp	Phe1
Days to anthesis Genetic value	Chromosome 1: 40818823bp	Chromosome 1: 40747113bp	Phe1
Days to anthesis Genetic value	Chromosome 1: 154795298bp	Chromosome 1: 158488234bp	Phe1
Days to anthesis Genetic value	Chromosome 1: 163175052bp	Chromosome 1: 167100766bp	Phe1
Days to anthesis Genetic value	Chromosome 1: 189847989bp	Chromosome 1: 194033027bp	Phe1
Days to anthesis Genetic value	Chromosome 1: 223683689bp	Chromosome 1: 229126421bp	Phe1
Days to anthesis Genetic value	Chromosome 1: 242871277bp	Chromosome 1: 248536445bp	Phe1
Days to anthesis Genetic value	Chromosome 1: 251751747bp	Chromosome 1: 257871063bp	Phe1
Days to anthesis Genetic value	Chromosome 1: 273969628bp	Chromosome 1: 280512495bp	Phe1
Days to anthesis Genetic value	Chromosome 1: 295535893bp	Chromosome 1: 302417437bp	Phe1
Days to anthesis Genetic value	Chromosome 2: 18869870bp	Chromosome 2: 19658807bp	Phe1
Days to anthesis Genetic value	Chromosome 2: 24249948bp	Chromosome 2: 25062955bp	Phe1
Days to anthesis Genetic value	Chromosome 2: 41486032bp	Chromosome 2: 42482535bp	Phe1
Days to anthesis Genetic value	Chromosome 2: 54203517bp	Chromosome 2: 55528505bp	Phe1
Days to anthesis Genetic value	Chromosome 2: 105197152bp	Chromosome 2: 107694795bp	Phe1
Days to anthesis Genetic value	Chromosome 2: 120853910bp	Chromosome 2: 124188782bp	Phe1
Days to anthesis Genetic value	Chromosome 2: 174052706bp	Chromosome 2: 177895448bp	Phe1
Days to anthesis Genetic value	Chromosome 2: 188532383bp	Chromosome 2: 193041216bp	Phe1
Days to anthesis Genetic value	Chromosome 2: 199811158bp	Chromosome 2: 205768331bp	Phe1
Days to anthesis Genetic value	Chromosome 3: 24815987bp	Chromosome 3: 24883922bp	Phe1
Days to anthesis Genetic value	Chromosome 3: 66982719bp	Chromosome 3: 67666404bp	Phe1
Days to anthesis Genetic value	Chromosome 3: 112505641bp	Chromosome 3: 99676931bp	Phe1
Days to anthesis Genetic value	Chromosome 4: 39820888bp	Chromosome 4: 41865344bp	Phe1
Days to anthesis Genetic value	Chromosome 5: 35705027bp	Chromosome 5: 37118559bp	Phe1
Days to anthesis Genetic value	Chromosome 5: 100390781bp	Chromosome 5: 102564593bp	Phe1
Days to anthesis Genetic value	Chromosome 5: 147284603bp	Chromosome 5: 150063397bp	Phe1
Days to anthesis Genetic value	Chromosome 5: 189816294bp	Chromosome 5: 193855702bp	Phe1
Days to anthesis Genetic value	Chromosome 5: 213409427bp	Chromosome 5: 221772207bp	Phe1
Days to anthesis Genetic value	Chromosome 6: 131470685bp	Chromosome 6: 142145868bp	Phe1
Days to anthesis Genetic value	Chromosome 6: 153383247bp	Chromosome 6: 164375243bp	Phe1
Days to anthesis Genetic value	Chromosome 7: 6551490bp	Chromosome 7: 6804494bp	Phe1
Days to anthesis Genetic value	Chromosome 7: 134112424bp	Chromosome 7: 139470950bp	Phe1
Days to anthesis Genetic value	Chromosome 8: 25397518bp	Chromosome 8: 26033535bp	Phe1
Days to anthesis Genetic value	Chromosome 8: 84521835bp	Chromosome 8: 86699374bp	Phe1
Days to anthesis Genetic value	Chromosome 8: 130288812bp	Chromosome 8: 134351398bp	Phe1
Days to anthesis Genetic value	Chromosome 8: 130329800bp	Chromosome 8: 134395545bp	Phe1
Days to anthesis Genetic value	Chromosome 8: 139495274bp	Chromosome 8: 143718137bp	Phe1
Days to anthesis Genetic value	Chromosome 8: 161770158bp	Chromosome 8: 168533297bp	Phe1
Days to anthesis Genetic value	Chromosome 9: 12384440bp	Chromosome 9: 13738429bp	Phe1
Days to anthesis Genetic value	Chromosome 9: 41217151bp	Chromosome 9: 43686106bp	Phe1
Days to anthesis Genetic value	Chromosome 9: 66692846bp	Chromosome 9: 66388005bp	Phe1
Days to anthesis Genetic value	Chromosome 9: 86126395bp	Chromosome 9: 90482258bp	Phe1
Days to anthesis Genetic value	Chromosome 9: 97714459bp	Chromosome 9: 102014701bp	Phe1
Days to anthesis Genetic value	Chromosome 9: 148477484bp	Chromosome 9: 154594948bp	Phe1
Days to anthesis Genetic value	Chromosome 10: 14855022bp	Chromosome 10: 14803285bp	Phe1
Days to anthesis Genetic value	Chromosome 10: 61813480bp	Chromosome 10: 62932454bp	Phe1
Days to silk Genetic value	Chromosome 1: 189227117bp	Chromosome 1: 193404653bp	Phe1
Days to silk Genetic value	Chromosome 1: 215248499bp	Chromosome 1: 220081736bp	Phe1
Days to silk Genetic value	Chromosome 3: 68943677bp	Chromosome 3: 69650862bp	Phe1
Days to silk Genetic value	Chromosome 3: 112957986bp	Chromosome 3: 100126571bp	Phe1
Days to silk Genetic value	Chromosome 4: 22729393bp	Chromosome 4: 24437361bp	Phe1
Days to silk Genetic value	Chromosome 4: 36854617bp	Chromosome 4: 38853301bp	Phe1
Days to silk Genetic value	Chromosome 4: 137698830bp	Chromosome 4: 142768052bp	Phe1
Days to silk Genetic value	Chromosome 4: 160690505bp	Chromosome 4: 165829114bp	Phe1
Days to silk Genetic value	Chromosome 5: 7733682bp	Chromosome 5: 8199079bp	Phe1
Days to silk Genetic value	Chromosome 5: 162791560bp	Chromosome 5: 166011013bp	Phe1
Days to silk Genetic value	Chromosome 6: 108512442bp	Chromosome 6: 119960364bp	Phe1
Days to silk Genetic value	Chromosome 8: 20105696bp	Chromosome 8: 20713201bp	Phe1
Days to silk Genetic value	Chromosome 8: 37770919bp	Chromosome 8: 38761003bp	Phe1
Days to silk Genetic value	Chromosome 8: 84521835bp	Chromosome 8: 86699374bp	Phe1
Days to silk Genetic value	Chromosome 9: 33340689bp	Chromosome 9: 35692465bp	Phe1
Days to silk Genetic value	Chromosome 9: 40674830bp	Chromosome 9: 43132575bp	Phe1
Days to silk Genetic value	Chromosome 9: 66692846bp	Chromosome 9: 66388005bp	Phe1
Days to silk Genetic value	Chromosome 9: 74057650bp	Chromosome 9: 78263494bp	Phe1
Days to silk Genetic value	Chromosome 9: 101140051bp	Chromosome 9: 105457139bp	Phe1
Days to silk Genetic value	Chromosome 9: 154603432bp	Chromosome 9: 160729229bp	Phe1
Days to silk Genetic value	Chromosome 10: 61813480bp	Chromosome 10: 62932454bp	Phe1
Ear height Genetic value	Chromosome 1: 82804392bp	Chromosome 1: 83628847bp	Phe1
Ear height Genetic value	Chromosome 1: 89291570bp	Chromosome 1: 90415422bp	Phe1
Ear height Genetic value	Chromosome 1: 91096731bp	Chromosome 1: 92190684bp	Phe1
Ear height Genetic value	Chromosome 1: 155649199bp	Chromosome 1: 159303222bp	Phe1
Ear height Genetic value	Chromosome 1: 217694630bp	Chromosome 1: 222533951bp	Phe1
Ear height Genetic value	Chromosome 2: 14695011bp	Chromosome 2: 15344142bp	Phe1
Ear height Genetic value	Chromosome 2: 55598855bp	Chromosome 2: 56910948bp	Phe1
Ear height Genetic value	Chromosome 3: 74418492bp	Chromosome 3: 75057422bp	Phe1
Ear height Genetic value	Chromosome 3: 98787727bp	Chromosome 3: 101466375bp	Phe1
Ear height Genetic value	Chromosome 3: 90492543bp	Chromosome 3: 109863856bp	Phe1
Ear height Genetic value	Chromosome 3: 123027582bp	Chromosome 3: 124359520bp	Phe1
Ear height Genetic value	Chromosome 3: 159432603bp	Chromosome 3: 161591282bp	Phe1
Ear height Genetic value	Chromosome 3: 209921342bp	Chromosome 3: 215428358bp	Phe1
Ear height Genetic value	Chromosome 4: 5263605bp	Chromosome 4: 6276407bp	Phe1
Ear height Genetic value	Chromosome 4: 22150942bp	Chromosome 4: 23839878bp	Phe1
Ear height Genetic value	Chromosome 4: 36854158bp	Chromosome 4: 38852842bp	Phe1
Ear height Genetic value	Chromosome 4: 132054016bp	Chromosome 4: 136992036bp	Phe1
Ear height Genetic value	Chromosome 5: 3205980bp	Chromosome 5: 3488206bp	Phe1
Ear height Genetic value	Chromosome 5: 35289737bp	Chromosome 5: 36715452bp	Phe1
Ear height Genetic value	Chromosome 5: 191641203bp	Chromosome 5: 195921141bp	Phe1
Ear height Genetic value	Chromosome 6: 138518852bp	Chromosome 6: 149381518bp	Phe1
Ear height Genetic value	Chromosome 6: 152333977bp	Chromosome 6: 163292104bp	Phe1
Ear height Genetic value	Chromosome 7: 120798721bp	Chromosome 7: 126119060bp	Phe1
Ear height Genetic value	Chromosome 7: 126668608bp	Chromosome 7: 131954020bp	Phe1
Ear height Genetic value	Chromosome 8: 130329800bp	Chromosome 8: 134395545bp	Phe1
Ear height Genetic value	Chromosome 8: 130331427bp	Chromosome 8: 134397172bp	Phe1
Ear height Genetic value	Chromosome 8: 130384090bp	Chromosome 8: 134450376bp	Phe1
Ear height Genetic value	Chromosome 8: 143649577bp	Chromosome 8: 147869757bp	Phe1
Ear height Genetic value	Chromosome 8: 162137158bp	Chromosome 8: 168895801bp	Phe1
Ear height Genetic value	Chromosome 9: 4653845bp	Chromosome 9: 5955158bp	Phe1
Ear height Genetic value	Chromosome 9: 84678898bp	Chromosome 9: 88964756bp	Phe1
Ear height Genetic value	Chromosome 10: 8807299bp	Chromosome 10: 8613556bp	Phe1
Ear height Genetic value	Chromosome 10: 8840211bp	Chromosome 10: 8651658bp	Phe1
Ear height Genetic value	Chromosome 10: 9025418bp	Chromosome 10: 8850671bp	Phe1
Ear height Genetic value	Chromosome 10: 26147406bp	Chromosome 10: 26488976bp	Phe1
Ear height Genetic value	Chromosome 10: 26300713bp	Chromosome 10: 26644895bp	Phe1
Ear height Genetic value	Chromosome 10: 27470359bp	Chromosome 10: 27930262bp	Phe1
Ear row number Genetic value	Chromosome 1: 11445085bp	Chromosome 1: 11531909bp	Phe1
Ear row number Genetic value	Chromosome 1: 48662832bp	Chromosome 1: 48505271bp	Phe1
Ear row number Genetic value	Chromosome 1: 61595635bp	Chromosome 1: 61726608bp	Phe1
Ear row number Genetic value	Chromosome 1: 85268373bp	Chromosome 1: 86195132bp	Phe1
Ear row number Genetic value	Chromosome 1: 90226166bp	Chromosome 1: 91378454bp	Phe1
Ear row number Genetic value	Chromosome 1: 107190835bp	Chromosome 1: 108821161bp	Phe1
Ear row number Genetic value	Chromosome 1: 116500355bp	Chromosome 1: 118165838bp	Phe1
Ear row number Genetic value	Chromosome 1: 211487254bp	Chromosome 1: 216263330bp	Phe1
Ear row number Genetic value	Chromosome 1: 221355897bp	Chromosome 1: 226240185bp	Phe1
Ear row number Genetic value	Chromosome 1: 252534902bp	Chromosome 1: 258664229bp	Phe1
Ear row number Genetic value	Chromosome 1: 268455587bp	Chromosome 1: 274910407bp	Phe1
Ear row number Genetic value	Chromosome 1: 279981700bp	Chromosome 1: 286713609bp	Phe1
Ear row number Genetic value	Chromosome 1: 299204712bp	Chromosome 1: 306121445bp	Phe1
Ear row number Genetic value	Chromosome 2: 12907297bp	Chromosome 2: 13436776bp	Phe1
Ear row number Genetic value	Chromosome 2: 38710769bp	Chromosome 2: 39653769bp	Phe1
Ear row number Genetic value	Chromosome 2: 185146876bp	Chromosome 2: 189616611bp	Phe1
Ear row number Genetic value	Chromosome 2: 187548798bp	Chromosome 2: 192071901bp	Phe1
Ear row number Genetic value	Chromosome 2: 198596051bp	Chromosome 2: 204557259bp	Phe1
Ear row number Genetic value	Chromosome 3: 17615062bp	Chromosome 3: 17629336bp	Phe1
Ear row number Genetic value	Chromosome 3: 19290744bp	Chromosome 3: 19314841bp	Phe1
Ear row number Genetic value	Chromosome 3: 122515984bp	Chromosome 3: 123874756bp	Phe1
Ear row number Genetic value	Chromosome 3: 135111095bp	Chromosome 3: 136703232bp	Phe1
Ear row number Genetic value	Chromosome 3: 167489801bp	Chromosome 3: 172141426bp	Phe1
Ear row number Genetic value	Chromosome 3: 190519761bp	Chromosome 3: 195534547bp	Phe1
Ear row number Genetic value	Chromosome 3: 199728039bp	Chromosome 3: 204834777bp	Phe1
Ear row number Genetic value	Chromosome 4: 2857613bp	Chromosome 4: 3706352bp	Phe1
Ear row number Genetic value	Chromosome 4: 19206082bp	Chromosome 4: 20882524bp	Phe1
Ear row number Genetic value	Chromosome 4: 35197629bp	Chromosome 4: 37153539bp	Phe1
Ear row number Genetic value	Chromosome 4: 55802417bp	Chromosome 4: 58353428bp	Phe1
Ear row number Genetic value	Chromosome 4: 135357466bp	Chromosome 4: 140405414bp	Phe1
Ear row number Genetic value	Chromosome 4: 146428990bp	Chromosome 4: 151592589bp	Phe1
Ear row number Genetic value	Chromosome 4: 174624116bp	Chromosome 4: 179673514bp	Phe1
Ear row number Genetic value	Chromosome 4: 199208219bp	Chromosome 4: 205161219bp	Phe1
Ear row number Genetic value	Chromosome 4: 239618267bp	Chromosome 4: 247794908bp	Phe1
Ear row number Genetic value	Chromosome 5: 12300056bp	Chromosome 5: 12879957bp	Phe1
Ear row number Genetic value	Chromosome 5: 58752708bp	Chromosome 5: 60580702bp	Phe1
Ear row number Genetic value	Chromosome 5: 138694170bp	Chromosome 5: 141401911bp	Phe1
Ear row number Genetic value	Chromosome 5: 139645372bp	Chromosome 5: 142360468bp	Phe1
Ear row number Genetic value	Chromosome 5: 183536257bp	Chromosome 5: 187240822bp	Phe1
Ear row number Genetic value	Chromosome 6: 22952379bp	Chromosome 6: 30606866bp	Phe1
Ear row number Genetic value	Chromosome 6: 131634344bp	Chromosome 6: 142367296bp	Phe1
Ear row number Genetic value	Chromosome 6: 159880599bp	Chromosome 6: 171171000bp	Phe1
Ear row number Genetic value	Chromosome 7: 137556214bp	Chromosome 7: 141770140bp	Phe1
Ear row number Genetic value	Chromosome 7: 144345240bp	Chromosome 7: 150444614bp	Phe1
Ear row number Genetic value	Chromosome 7: 154295073bp	Chromosome 7: 163214333bp	Phe1
Ear row number Genetic value	Chromosome 8: 36174461bp	Chromosome 8: 37144431bp	Phe1
[truncated: 3,838 more rows]

## Sheet: Table S7
Supplementary Table S7. Colocalized results of QTL and eQTL within 500kb.
[truncated: 37,459 more rows]

[truncated: 5 more sheets: Table S8, Table S9, Table S10, Table S11, Table S12]
